# Supplementary material for: Survival, resistance, and fitness dynamics of Escherichia coli populations after prolonged exposure to copper
Source: Evol Med Public Health. 2025 Jul 2;13(1):176–87. doi: 10.1093/emph/eoaf015 (PMC12409786; doi:10.1093/emph/eoaf015)
Supplement: supp_tab2_(1)_eoaf015 [file supp_tab2_(1)_eoaf015.xlsx]

## Sheet: Sheet1
Strains	Contig	Length	Coverage	BUSCO Complete
C1	1	4507096	117	0.905
	2	139175	229
C2	1	4614102	108	0.905
	2	34368	487
C3	1	4518610	65	0.888
	2	139216	126
C4	1	4624826	103	0.922
C5	1	4624798	110	0.914
sample17	1	4625092	94	0.905
sample22	1	4625079	96	0.871
sample3	1	4624602	120	0.888
sample34	1	4522821	101	0.888
	2	139025	275
sample35	1	4625191	90	0.905
sample49	1	4512730	81	0.905
	2	139183	336
sample6	1	4624990	93	0.888
