# Supplementary material for: Survival, resistance, and fitness dynamics of Escherichia coli populations after prolonged exposure to copper
Source: Evol Med Public Health. 2025 Jul 2;13(1):176–87. doi: 10.1093/emph/eoaf015 (PMC12409786; doi:10.1093/emph/eoaf015)
Supplement: supp_tab3_Final_eoaf015 [file supp_tab3_final_eoaf015.xlsx]

## Sheet: supp_tab2
Position	Alt. Allele	Ref. Allele	AF	Alt. Allele strains	Gene ID	Gene Name	Variant CSQ	BacMet	BacMet Function	COG ID	COG Function	COG function Name	Gene Type
1475	c	t	0.5	C1,C2,C3,sample22,sample34,sample35	b0002	thrA	missense	NA	NA	COG0460	E	Amino acid transport and metabolism	gene
3057	c	t	0.416667	C1,C5,sample3,sample6,sample17	b0003	thrB	missense	NA	NA	COG0083	E	Amino acid transport and metabolism	gene
9900	t	c	0.0833333	sample22	NA		NA	NA	NA	NA	NA	NA	NA
10981	g	a	0.0833333	sample17	b0011	yaaW	missense	NA	NA	COG4735	S	Function unknown	gene
12187	a	c	0.0833333	C5	b0014	dnaK	missense	NA	NA	COG0443	O	Posttranslational modification, protein turnover, chaperones	gene
12188	c	t	0.0833333	C5	b0014	dnaK	missense	NA	NA	COG0443	O	Posttranslational modification, protein turnover, chaperones	gene
19355	g	a	0.25	C3,sample34,sample49	b0020	nhaR	missense	NA	NA	COG0583	K	Transcription	gene
19356	a	g	0.25	C3,sample34,sample49	b0020	nhaR	synonymous	NA	NA	COG0583	K	Transcription	gene
23034	g	a	0.166667	sample3,sample6	b0026	ileS	missense	NA	NA	COG0060	J	Translation, ribosomal structure and biogenesis	gene
23442	c	t	0.0833333	C5	b0026	ileS	missense	NA	NA	COG0060	J	Translation, ribosomal structure and biogenesis	gene
23672	g	a	0.166667	C3,sample34	b0026	ileS	missense	NA	NA	COG0060	J	Translation, ribosomal structure and biogenesis	gene
30103	g	a	0.0833333	sample3	b0032	carA	synonymous	NA	NA	COG0505	EF	NA	gene
30104	t	g	0.0833333	sample3	b0032	carA	missense	NA	NA	COG0505	EF	NA	gene
31677	a	g	0.0833333	C3	b0033	carB	synonymous	NA	NA	COG0458	EF	NA	gene
32005	g	a	0.416667	C1,C4,sample22,sample34,sample49	b0033	carB	missense	NA	NA	COG0458	EF	NA	gene
32006	g	a	0.25	C2,sample3,sample17	b0033	carB	missense	NA	NA	COG0458	EF	NA	gene
32020	a	c	0.0833333	C5	b0033	carB	missense	NA	NA	COG0458	EF	NA	gene
32021	c	t	0.25	C4,C5,sample22	b0033	carB	missense	NA	NA	COG0458	EF	NA	gene
39871	t	c	0.0833333	C5	b0039	caiA	synonymous	NA	NA	COG1960	I	Lipid transport and metabolism	gene
39872	t	c	0.0833333	C4	b0039	caiA	missense	NA	NA	COG1960	I	Lipid transport and metabolism	gene
46967	a	c	0.0833333	sample3	b0045	yaaU	synonymous	NA	NA	COG0477	GEPR	NA	gene
46968	c	t	0.0833333	sample3	b0045	yaaU	missense	NA	NA	COG0477	GEPR	NA	gene
49960	a	c	0.25	C4,sample3,sample49	b0048	folA	synonymous	NA	NA	COG0262	H	Coenzyme transport and metabolism	gene
49961	c	t	0.25	C4,sample3,sample49	b0048	folA	missense	NA	NA	COG0262	H	Coenzyme transport and metabolism	gene
49962	t	g	0.25	C4,sample3,sample49	b0048	folA	missense	NA	NA	COG0262	H	Coenzyme transport and metabolism	gene
50857	t	c	0.0833333	C4	b0049	apaH	synonymous	NA	NA	COG0639	T	Signal transduction mechanisms	gene
51143	a	g	0.0833333	C1	b0049	apaH	missense	NA	NA	COG0639	T	Signal transduction mechanisms	gene
56672	t,a	c	0.25	sample6,sample49	b0054	lptD	synonymous,missense	n-hexane [class: Alkane]	copper-binding protein	COG1452	M	Cell wall/membrane/envelope biogenesis	gene
56673	c	t	0.333333	C2,sample6,sample34,sample35	b0054	lptD	missense	n-hexane [class: Alkane]	copper-binding protein	COG1452	M	Cell wall/membrane/envelope biogenesis	gene
58228	c	t	0.0833333	C5	NA		NA	NA	NA	NA	NA	NA	NA
58748	c	t	0.0833333	C3	b0056	yabP	missense	NA	NA	COG5868	D	Cell cycle control, cell division, chromosome partitioning	gene
59047	a	c	0.416667	C1,C2,sample17,sample34,sample35	b0056	yabP	missense	NA	NA	COG5868	D	Cell cycle control, cell division, chromosome partitioning	gene
59048	c	t	0.416667	C1,C2,sample17,sample34,sample35	b0056	yabP	missense	NA	NA	COG5868	D	Cell cycle control, cell division, chromosome partitioning	gene
60930	g	a	0.0833333	sample22	b0059	rapA	missense	NA	NA	COG0553	KL	NA	gene
60931	t	g	0.0833333	sample22	b0059	rapA	synonymous	NA	NA	COG0553	KL	NA	gene
73050	g	a	0.0833333	sample35	b0067	thiP	missense	NA	NA	COG1178	P	Inorganic ion transport and metabolism	gene
76098	g	a	0.0833333	sample22	b0069	sgrR	missense	NA	NA	COG4533	K	Transcription	gene
79997	g	a	0.0833333	C1	b0072	leuC	missense	NA	NA	COG0065	E	Amino acid transport and metabolism	gene
101564	a	g	0.25	C5,sample3,sample35	b0091	murC	missense	NA	NA	COG0773	M	Cell wall/membrane/envelope biogenesis	gene
106350	g	a	0.0833333	C1	b0095	ftsZ	missense	NA	NA	COG0206	D	Cell cycle control, cell division, chromosome partitioning	gene
111584	a	g	0.0833333	sample6	NA		NA	NA	NA	NA	NA	NA	NA
112146	c	t	0.0833333	C3	b0102	zapD	missense	NA	NA	COG4582	D	Cell cycle control, cell division, chromosome partitioning	gene
113432	g	a	0.0833333	sample3	NA		NA	NA	NA	NA	NA	NA	NA
113433	t	g	0.0833333	sample3	NA		NA	NA	NA	NA	NA	NA	NA
116252	c	t	0.0833333	C3	b0107	hofB	missense	NA	NA	COG2804	NU	NA	gene
119748	a	c	0.333333	C1,C3,sample3,sample22	b0111	ampE	synonymous	NA	NA	COG3725	V	Defense mechanisms	gene
119749	c	t	0.5	C1,C3,sample3,sample17,sample22,sample49	b0111	ampE	missense	NA	NA	COG3725	V	Defense mechanisms	gene
120280	c	t	0.333333	C3,sample34,sample35,sample49	b0112	aroP	synonymous	NA	NA	COG1113	E	Amino acid transport and metabolism	gene
121448	g	a	0.25	C1,sample17,sample22	b0112	aroP	missense	NA	NA	COG1113	E	Amino acid transport and metabolism	gene
142198	g	a	0.166667	C3,sample3	b0126	can	missense	NA	NA	COG0288	P	Inorganic ion transport and metabolism	gene
154480	g	a	0.416667	C2,C5,sample3,sample17,sample35	b0139	htrE	missense	NA	NA	COG3188	NW	NA	gene
154481	g,t	a	0.25	C1,C2,C3,sample6,sample17	b0139	htrE	synonymous,missense	NA	NA	COG3188	NW	NA	gene
154482	t	a	0.5	C1,C3,sample6,sample34,sample35,sample49	b0139	htrE	synonymous	NA	NA	COG3188	NW	NA	gene
157847	c	t	0.166667	sample34,sample35	b0143	pcnB	missense	NA	NA	COG0617	J	Translation, ribosomal structure and biogenesis	gene
169765	t	c	0.166667	sample17,sample22	NA		NA	NA	NA	NA	NA	NA	NA
184026	t	c	0.0833333	sample49	b0163	yaeH	missense	NA	NA	NA	NA	NA	gene
184466	g	a	0.333333	C1,C3,C4,sample3,sample17,sample34,sample35,sample49	b0164	yaeI	missense	NA	NA	COG1408	R	General function prediction only	gene
184467	t	g	0.166667	sample34,sample49	b0164	yaeI	synonymous	NA	NA	COG1408	R	General function prediction only	gene
188916	g	a	0.0833333	sample22	b0168	map	synonymous	NA	NA	COG0024	J	Translation, ribosomal structure and biogenesis	gene
188917	t	g	0.0833333	sample22	b0168	map	missense	NA	NA	COG0024	J	Translation, ribosomal structure and biogenesis	gene
190222	a	c	0.416667	C2,C4,sample3,sample35,sample49	b0169	rpsB	missense	NA	NA	COG0052	J	Translation, ribosomal structure and biogenesis	gene
190223	c	t	0.416667	C2,C4,sample3,sample6,sample22,sample35,sample49	b0169	rpsB	missense	NA	NA	COG0052	J	Translation, ribosomal structure and biogenesis	gene
201158	g	a	0.166667	C3,sample35	b0179	lpxD	missense	NA	NA	COG1044	M	Cell wall/membrane/envelope biogenesis	gene
203379	c	t	0.166667	sample3,sample49	b0182	lpxB	missense	NA	NA	COG0763	M	Cell wall/membrane/envelope biogenesis	gene
203411	a	g	0.166667	C3,sample6	b0182	lpxB	missense	NA	NA	COG0763	M	Cell wall/membrane/envelope biogenesis	gene
209668	g	a	0.0833333	C3	NA		NA	NA	NA	NA	NA	NA	NA
222446	c	t	0.0833333	sample6	b0199	metN	missense	NA	NA	COG1135	E	Amino acid transport and metabolism	gene
225792	c	t	0.25	C1,sample6,sample49	b0204	rrlH	non_coding	NA	NA	NA	NA	NA	rRNA_gene
227324	g	a	0.0833333	sample17	b0204	rrlH	non_coding	NA	NA	NA	NA	NA	rRNA_gene
227745	g	a	0.166667	C4,sample34	b0204	rrlH	non_coding	NA	NA	NA	NA	NA	rRNA_gene
242714	g	a	0.333333	C1,C2,sample3,sample6,sample17,sample34,sample35,sample49	b0221	fadE	missense	NA	NA	COG1960	I	Lipid transport and metabolism	gene
247792	a	c	0.0833333	sample22	b0228	rayT	synonymous	NA	NA	COG1943	X	Mobilome: prophages, transposons	gene
247793	c	t	0.0833333	sample22	b0228	rayT	missense	NA	NA	COG1943	X	Mobilome: prophages, transposons	gene
247794	t	g	0.0833333	sample22	b0228	rayT	missense	NA	NA	COG1943	X	Mobilome: prophages, transposons	gene
251754	g	a	0.0833333	C3	b0231	dinB	missense	NA	NA	COG0389	L	Replication, recombination and repair	gene
251755	a	g	0.0833333	C3	b0231	dinB	synonymous	NA	NA	COG0389	L	Replication, recombination and repair	gene
253279	g	a	0.0833333	sample22	NA		NA	NA	NA	NA	NA	NA	NA
270691	c	t	0.166667	sample3,sample6	b0256	insI1	missense	NA	NA	COG2826	X	Mobilome: prophages, transposons	gene
280515	a	c	0.0833333	C2	b0266	yagB	missense	NA	NA	NA	NA	NA	gene
280516	c	t	0.0833333	C2	b0266	yagB	missense	NA	NA	NA	NA	NA	gene
286545	c	t	0.0833333	C5	b0270	yagG	missense	NA	NA	COG2211	G	Carbohydrate transport and metabolism	gene
290071	a	g	0.0833333	sample22	b0273	argF	missense	NA	NA	COG0078	E	Amino acid transport and metabolism	gene
296350	g	a	0.416667	C2,sample22,sample34,sample35,sample49	b0281	intF	synonymous	NA	NA	COG0582	LX	NA	gene
304626	g	a	0.0833333	C3	b0289	ecpE	missense	NA	NA	NA	NA	NA	gene
309136	c	t	0.0833333	C3	b0291	ecpC	missense	NA	NA	COG3188	NW	NA	gene
310217	a	t	0.0833333	C3	b0293	ecpA	missense	NA	NA	NA	NA	NA	gene
310740	c	t	0.416667	C1,sample6,sample17,sample34,sample35	NA		NA	NA	NA	NA	NA	NA	NA
310863	a	c	0.0833333	sample22	b0294	matA	missense	NA	NA	COG2771	K	Transcription	gene
310864	c	t	0.0833333	sample22	b0294	matA	missense	NA	NA	COG2771	K	Transcription	gene
312281	t	c	0.333333	C2,C3,C4,sample3	b0295	ykgL	missense	NA	NA	NA	NA	NA	gene
319591	g	a	0.0833333	sample35	b0304	rclA	synonymous	NA	NA	COG1249	C	Energy production and conversion	gene
321778	g	a	0.166667	sample6,sample17	b0306	ykgE	synonymous	NA	NA	COG2048	C	Energy production and conversion	gene
336661	a	c	0.166667	C2,sample22	b0319	yahE	missense	NA	NA	NA	NA	NA	gene
336662	c	t	0.333333	C1,C2,C3,C4,sample6,sample17,sample22,sample49	b0319	yahE	synonymous	NA	NA	NA	NA	NA	gene
345511	c	g	0.0833333	C5	b0327	yahM	missense	NA	NA	NA	NA	NA	gene
345512	g	a	0.0833333	C5	b0327	yahM	missense	NA	NA	NA	NA	NA	gene
354526	c	t	0.25	C2,C3,C4,C5,sample3,sample17,sample22,sample34,sample35	b0335	prpE	synonymous	NA	NA	COG0365	I	Lipid transport and metabolism	gene
362043	a	c	0.333333	C2,sample6,sample22,sample35	b0343	lacY	missense	NA	NA	COG0477	GEPR	NA	gene
363307	g	c	0.0833333	sample35	b0344	lacZ	missense	NA	NA	COG3250	G	Carbohydrate transport and metabolism	gene
363308	g	a	0.166667	C2,C3	b0344	lacZ	missense	NA	NA	COG3250	G	Carbohydrate transport and metabolism	gene
367434	c	t	0.0833333	C3	b0345	lacI	missense	NA	NA	COG1609	K	Transcription	gene
367435	a	g	0.0833333	C3	b0345	lacI	stop_gained	NA	NA	COG1609	K	Transcription	gene
370791	c	t	0.5	C1,C3,sample3,sample17,sample35,sample49	b0348	mhpB	missense	NA	NA	NA	NA	NA	gene
371828	c	t	0.0833333	C4	b0349	mhpC	missense	NA	NA	COG0596	HR	NA	gene
375942	a	g	0.0833333	sample6	b0353	mhpT	missense	NA	NA	COG2814	G	Carbohydrate transport and metabolism	gene
379234	c	t	0.0833333	sample49	b0356	frmA	missense	NA	NA	COG1062	C	Energy production and conversion	gene
387417	t	c	0.0833333	sample35	b0367	tauC	synonymous	NA	NA	COG0600	P	Inorganic ion transport and metabolism	gene
387418	c	t	0.0833333	sample35	b0367	tauC	missense	NA	NA	COG0600	P	Inorganic ion transport and metabolism	gene
394701	a	c	0.0833333	C3	b0375	iprA	missense	NA	NA	NA	NA	NA	gene
394702	g	a	0.0833333	C3	b0375	iprA	missense	NA	NA	NA	NA	NA	gene
394703	t	g	0.0833333	C3	b0375	iprA	missense	NA	NA	NA	NA	NA	gene
412130	a	t	0.25	C4,sample35,sample49	b0396	araJ	stop_gained	NA	NA	COG2814	G	Carbohydrate transport and metabolism	gene
412131	c	t	0.0833333	sample35	b0396	araJ	synonymous	NA	NA	COG2814	G	Carbohydrate transport and metabolism	gene
412647	g	a	0.0833333	sample3	b0397	sbcC	missense	NA	NA	COG0419	L	Replication, recombination and repair	gene
412648	t	g	0.0833333	sample3	b0397	sbcC	missense	NA	NA	COG0419	L	Replication, recombination and repair	gene
417823	t	c	0.0833333	sample22	b0399	phoB	missense	Benzylkonium Chloride (BAC) [class: Quaternary Ammonium Compounds (QACs)], Chlorhexidine [class: Biguanides]	chemotaxis protein CheY	COG0745	TK	NA	gene
426417	g	a	0.166667	C1,C3,C4,C5,sample3,sample6,sample17,sample22,sample34,sample49	b0406	tgt	missense	NA	NA	COG0343	J	Translation, ribosomal structure and biogenesis	gene
426418	a,t	g	0.25	C1,C4,sample17	b0406	tgt	synonymous,missense	NA	NA	COG0343	J	Translation, ribosomal structure and biogenesis	gene
428086	g	a	0.25	C1,C3,C4,sample3,sample6,sample22,sample34,sample35,sample49	b0408	secD	missense	NA	NA	COG0342	U	Intracellular trafficking, secretion, and vesicular transport	gene
428260	g	a	0.0833333	sample49	b0408	secD	missense	NA	NA	COG0342	U	Intracellular trafficking, secretion, and vesicular transport	gene
428980	c	t	0.0833333	sample22	b0408	secD	missense	NA	NA	COG0342	U	Intracellular trafficking, secretion, and vesicular transport	gene
432648	g	a	0.0833333	C3	b0412	yajI	synonymous	NA	NA	NA	NA	NA	gene
434611	t	c	0.166667	C4,C5	NA		NA	NA	NA	NA	NA	NA	NA
434612	a	c	0.416667	C2,sample3,sample34,sample35,sample49	NA		NA	NA	NA	NA	NA	NA	NA
435757	a	c	0.0833333	sample22	b0417	thiL	missense	NA	NA	COG0611	H	Coenzyme transport and metabolism	gene
435758	c	t	0.166667	sample22,sample34	b0417	thiL	missense	NA	NA	COG0611	H	Coenzyme transport and metabolism	gene
436699	c	t	0.166667	C3,sample17	b0418	pgpA	synonymous	Arsenic (As), Antimony (Sb)	DNA-binding response regulator	COG1267	I	Lipid transport and metabolism	gene
440125	c	t	0.0833333	sample34	b0420	dxs	missense	NA	NA	COG1154	HI	NA	gene
440383	t	c	0.25	sample6,sample22,sample49	b0421	ispA	missense	NA	NA	COG0142	H	Coenzyme transport and metabolism	gene
440384	t	c	0.416667	C3,C4,C5,sample3,sample17,sample34,sample35	b0421	ispA	missense	NA	NA	COG0142	H	Coenzyme transport and metabolism	gene
440386	c	t	0.0833333	C5	b0421	ispA	missense	NA	NA	COG0142	H	Coenzyme transport and metabolism	gene
444555	a	g	0.0833333	C3	NA		NA	NA	NA	NA	NA	NA	NA
446624	g	a	0.333333	C1,C4,C5,sample3	b0427	yajR	missense	NA	NA	COG0477	GEPR	NA	gene
447894	g	c	0.0833333	C3	b0429	cyoD	synonymous	NA	NA	COG3125	C	Energy production and conversion	gene
448101	g	a	0.166667	sample17,sample35	b0430	cyoC	missense	NA	NA	COG1845	C	Energy production and conversion	gene
451724	g	a	0.25	C2,C5,sample22	NA		NA	NA	NA	NA	NA	NA	NA
453487	g	a	0.0833333	C1,C2,C3,C5,sample3,sample6,sample17,sample22,sample34,sample35,sample49	b0433	ampG	missense	NA	NA	COG0477	GEPR	NA	gene
456867	c	t	0.333333	C1,C2,sample34,sample49	b0437	clpP	missense	NA	NA	COG0740	O	Posttranslational modification, protein turnover, chaperones	gene
468239	t	c	0.0833333	C3	NA		NA	NA	NA	NA	NA	NA	NA
477858	t	c	0.166667	C3,sample49	b0457	pdeB	missense	NA	NA	COG4943	T	Signal transduction mechanisms	gene
481621	c	t	0.25	sample17,sample22,sample35	b0462	acrB	missense	Acriflavine [class: Acridine], Phenol [class: Phenolic compounds], Triclosan [class: Phenolic compounds], p-xylene [class: Aromatic hydrocarbons], Cyclohexane [class: Cycloalkane], Pentane [class: Alkane]	cadmium-translocating P-type ATPase	COG0841	V	Defense mechanisms	gene
493149	c	t	0.0833333	sample3	b0470	dnaX	intron	NA	NA	COG2812	L	Replication, recombination and repair	gene
495444	a	c	0.0833333	sample49	b0473	htpG	missense	NA	NA	COG0326	O	Posttranslational modification, protein turnover, chaperones	gene
495445	c	t	0.0833333	sample49	b0473	htpG	missense	NA	NA	COG0326	O	Posttranslational modification, protein turnover, chaperones	gene
497088	g	a	0.0833333	sample35	NA		NA	NA	NA	NA	NA	NA	NA
497870	a	g	0.0833333	C2	NA		NA	NA	NA	NA	NA	NA	NA
503662	c	t	0.416667	C2,C4,sample3,sample17,sample35	b0479	fsr	synonymous	NA	NA	COG0477	GEPR	NA	gene
508483	g	a	0.166667	C1,C3	b0483	ybaQ	missense	NA	NA	COG3093	V	Defense mechanisms	gene
512453	c	t	0.5	C1,C4,sample3,sample22,sample34,sample35	b0485	glsA	synonymous	NA	NA	COG2066	E	Amino acid transport and metabolism	gene
513553	a	c	0.0833333	C1	b0486	ybaT	synonymous	NA	NA	COG0531	E	Amino acid transport and metabolism	gene
513554	c	t	0.0833333	C1	b0486	ybaT	missense	NA	NA	COG0531	E	Amino acid transport and metabolism	gene
513781	t	g	0.5	C1,C4,sample3,sample6,sample17,sample34	b0486	ybaT	missense	NA	NA	COG0531	E	Amino acid transport and metabolism	gene
516901	t	c	0.0833333	sample3	b0491	fetB	synonymous	Iron (Fe), Hydrogen Peroxide (H2O2) [class: Peroxides]	heavy metal translocating P-type ATPase	COG0390	P	Inorganic ion transport and metabolism	gene
516902	c	t	0.0833333	sample3	b0491	fetB	missense	Iron (Fe), Hydrogen Peroxide (H2O2) [class: Peroxides]	heavy metal translocating P-type ATPase	COG0390	P	Inorganic ion transport and metabolism	gene
522208	g	a	0.333333	C1,C2,C3,C5,sample6,sample22,sample34,sample49	b0496	ybbP	missense	NA	NA	COG3127	Q	Secondary metabolites biosynthesis, transport and catabolism	gene
531904	a	c	0.166667	sample3,sample35	b0504	allS	missense	NA	NA	COG0583	K	Transcription	gene
531905	c	t	0.166667	sample3,sample35	b0504	allS	missense	NA	NA	COG0583	K	Transcription	gene
531906	t	g	0.166667	sample3,sample35	b0504	allS	missense	NA	NA	COG0583	K	Transcription	gene
540516	t	c	0.0833333	sample35	NA		NA	NA	NA	NA	NA	NA	NA
560348	c	t	0.25	C1,C2,C4,C5,sample3,sample17,sample34,sample35,sample49	b0532	sfmD	missense	NA	NA	COG3188	NW	NA	gene
563220	t	c	0.25	sample6,sample17,sample34	b0533	sfmH	synonymous	NA	NA	COG3539	N	NA	gene
566271	g	a	0.166667	C1,sample49	NA		NA	NA	NA	NA	NA	NA	NA
569132	g	a	0.0833333	C5	b0544	ybcK	synonymous	NA	NA	COG1961	L	Replication, recombination and repair	gene
592774	g	a	0.0833333	C4	b0569	nfrB	synonymous	NA	NA	COG1215	N	Cell motility	gene
599864	g	a	0.166667	C1,sample3	b0575	cusA	missense	Copper (Cu), Silver (Ag)	heavy metal translocating P-type ATPase	COG3696	P	Inorganic ion transport and metabolism	gene
600113	c	t	0.0833333	sample6	b0575	cusA	missense	Copper (Cu), Silver (Ag)	heavy metal translocating P-type ATPase	COG3696	P	Inorganic ion transport and metabolism	gene
605849	g	a	0.0833333	sample17	b0579	ybdF	missense	NA	NA	COG2315	K	Transcription	gene
607768	c	t	0.25	sample3,sample6,sample35	b4835	sokE	ncRNA	NA	NA	NA	NA	NA	ncRNA_gene
611960	g	a	0.0833333	sample6	b0584	fepA	missense	NA	NA	COG4771	P	Inorganic ion transport and metabolism	gene
612092	g	a	0.333333	C4,C5,sample17,sample49	b0584	fepA	missense	NA	NA	COG4771	P	Inorganic ion transport and metabolism	gene
615264	a	c	0.0833333	sample35	b0586	entF	missense	NA	NA	COG1020	Q	Secondary metabolites biosynthesis, transport and catabolism	gene
615265	c	t	0.166667	C5,sample35	b0586	entF	missense	NA	NA	COG1020	Q	Secondary metabolites biosynthesis, transport and catabolism	gene
617987	g	a	0.0833333	sample22	b0586	entF	synonymous	NA	NA	COG1020	Q	Secondary metabolites biosynthesis, transport and catabolism	gene
620156	g	a	0.416667	C3,sample3,sample6,sample34,sample35	b0588	fepC	missense	NA	NA	COG1120	PH	NA	gene
620157	t	g	0.0833333	sample3	b0588	fepC	missense	NA	NA	COG1120	PH	NA	gene
627133	g	a	0.416667	C1,C5,sample3,sample17,sample22	b0594	entE	missense	NA	NA	COG1021	Q	Secondary metabolites biosynthesis, transport and catabolism	gene
632045	g	a	0.166667	sample35,sample49	NA		NA	NA	NA	NA	NA	NA	NA
636506	g	a	0.0833333	C5	b0602	ybdN	missense	NA	NA	COG3969	R	General function prediction only	gene
637251	c	t	0.0833333	sample35	b0603	ybdO	missense	NA	NA	COG0583	K	Transcription	gene
638050	t	g	0.0833333	sample35	b0604	dsbG	missense	NA	NA	COG1651	O	Posttranslational modification, protein turnover, chaperones	gene
638051	g	t	0.0833333	sample35	b0604	dsbG	missense	NA	NA	COG1651	O	Posttranslational modification, protein turnover, chaperones	gene
641993	g	a	0.25	C1,sample17,sample22	NA		NA	NA	NA	NA	NA	NA	NA
644758	c	t	0.0833333	C2	b0611	rna	synonymous	NA	NA	COG3719	J	Translation, ribosomal structure and biogenesis	gene
644887	g	c	0.0833333	sample34	b0611	rna	synonymous	NA	NA	COG3719	J	Translation, ribosomal structure and biogenesis	gene
644888	g	a	0.0833333	C5	b0611	rna	missense	NA	NA	COG3719	J	Translation, ribosomal structure and biogenesis	gene
650958	c	t	0.166667	C4,C5	b0618	citC	missense	NA	NA	COG3053	C	Energy production and conversion	gene
661136	t	c	0.0833333	sample3	b0629	ybeF	synonymous	NA	NA	COG0583	K	Transcription	gene
661137	c	t	0.0833333	sample3	b0629	ybeF	missense	NA	NA	COG0583	K	Transcription	gene
669017	c	t	0.0833333	sample17	b0637	rsfS	missense	NA	NA	COG0799	J	Translation, ribosomal structure and biogenesis	gene
671589	a	g	0.0833333	C2	b0640	holA	missense	NA	NA	COG1466	L	Replication, recombination and repair	gene
672074	g	a	0.0833333	sample6	b0641	lptE	missense	NA	NA	COG2980	M	Cell wall/membrane/envelope biogenesis	gene
679856	c	t	0.0833333	C2	b0648	ybeU	missense	NA	NA	NA	NA	NA	gene
681353	c	t	0.416667	C1,C3,C4,C5,sample22,sample34,sample49	b0649	djlC	missense	NA	NA	NA	NA	NA	gene
685400	g	a	0.333333	C5,sample6,sample17,sample22	b0653	gltK	missense	NA	NA	COG0765	E	Amino acid transport and metabolism	gene
693350	g	a	0.0833333	C4	b0660	ybeZ	missense	NA	NA	COG1702	T	Signal transduction mechanisms	gene
699692	c	t	0.0833333	C3	b0675	umpH	missense	NA	NA	COG0647	F	Nucleotide transport and metabolism	gene
710579	g	a	0.333333	sample17,sample22,sample34,sample49	b0683	fur	missense	NA	NA	COG0735	P	Inorganic ion transport and metabolism	gene
715755	g	a	0.0833333	sample22	b0689	ybfP	missense	NA	NA	NA	NA	NA	gene
719098	g	a	0.416667	C3,C4,C5,sample17,sample22,sample34,sample49	b0693	speF	missense	NA	NA	COG1982	E	Amino acid transport and metabolism	gene
719099	t	g	0.166667	C3,sample49	b0693	speF	synonymous	NA	NA	COG1982	E	Amino acid transport and metabolism	gene
724874	g	a	0.166667	sample6,sample22	b0696	kdpC	missense	NA	NA	COG2156	P	Inorganic ion transport and metabolism	gene
724875	a	g	0.166667	sample6,sample22	b0696	kdpC	synonymous	NA	NA	COG2156	P	Inorganic ion transport and metabolism	gene
728448	c	t	0.0833333	sample6	b0698	kdpA	synonymous	NA	NA	COG2060	P	Inorganic ion transport and metabolism	gene
731832	g	c	0.0833333	sample49	b0700	rhsC	synonymous	NA	NA	COG3209	R	General function prediction only	gene
736501	t	c	0.0833333	sample49	b4514	ybfQ	synonymous	NA	NA	COG5433	X	NA	gene
736502	c	t	0.0833333	sample49	b4514	ybfQ	missense	NA	NA	COG5433	X	NA	gene
741167	g	a	0.0833333	C3	b0709	dtpD	missense	NA	NA	COG3104	E	Amino acid transport and metabolism	gene
751189	a	c	0.0833333	sample34	b0718	ybgQ	missense	NA	NA	COG3188	N	Cell motility	gene
751190	c	t	0.0833333	sample34	b0718	ybgQ	missense	NA	NA	COG3188	N	Cell motility	gene
754955	g	a	0.0833333	C3	NA		NA	NA	NA	NA	NA	NA	NA
761323	g	a	0.333333	C1,C2,C3,sample3,sample17,sample22,sample34,sample35	b0726	sucA	missense	NA	NA	COG0567	C	Energy production and conversion	gene
774355	g	c	0.166667	C1,sample17	b0735	ybgE	missense	NA	NA	COG3790	S	Function unknown	gene
778724	c	t	0.5	C1,C3,sample3,sample22,sample35,sample49	b0740	tolB	missense	NA	NA	COG0823	U	Intracellular trafficking, secretion, and vesicular transport	gene
787343	g	a	0.25	C2,C3,C4,C5,sample6,sample17,sample22,sample35,sample49	b0755	gpmA	missense	NA	NA	COG0588	G	Carbohydrate transport and metabolism	gene
790933	g	a	0.166667	C1,C5	b0758	galT	missense	NA	NA	COG1085	G	Carbohydrate transport and metabolism	gene
790934	a	g	0.166667	C1,C5	b0758	galT	synonymous	NA	NA	COG1085	G	Carbohydrate transport and metabolism	gene
792579	g	a	0.166667	sample22,sample35	b0760	modF	missense	NA	NA	COG1119	P	Inorganic ion transport and metabolism	gene
797873	g	a	0.5	sample6,sample17,sample22,sample34,sample35,sample49	b0766	ybhA	missense	NA	NA	COG0561	HR	NA	gene
798346	g	a	0.166667	C2,C4	b0766	ybhA	missense	NA	NA	COG0561	HR	NA	gene
804314	g	a	0.0833333	C5	b0771	ybhJ	missense	NA	NA	COG1048	C	Energy production and conversion	gene
809681	c	t	0.0833333	C1	b0775	bioB	missense	NA	NA	COG0502	H	Coenzyme transport and metabolism	gene
813097	t	c	0.0833333	C3	NA		NA	NA	NA	NA	NA	NA	NA
825887	g	a	0.166667	C3,sample22	b0792	ybhR	synonymous	NA	NA	COG0842	V	Defense mechanisms	gene
847198	t	c	0.333333	C1,C2,sample3,sample17	NA		NA	NA	NA	NA	NA	NA	NA
847199	t	c	0.0833333	C4	NA		NA	NA	NA	NA	NA	NA	NA
865014	g	a	0.0833333	sample3	b0826	moeB	missense	NA	NA	COG0476	H	Coenzyme transport and metabolism	gene
869987	c	t	0.0833333	C3	b0830	gsiB	missense	NA	NA	COG0747	E	Amino acid transport and metabolism	gene
878176	c	t	0.0833333	C3	NA		NA	NA	NA	NA	NA	NA	NA
878853	c	t	0.166667	sample3,sample35	b0837	yliI	missense	NA	NA	COG2133	G	Carbohydrate transport and metabolism	gene
882559	c	t	0.0833333	sample22	b0840	deoR	missense	NA	NA	COG1349	KG	NA	gene
886554	a	c	0.0833333	C5	b0845	ybjJ	synonymous	NA	NA	COG0738	G	NA	gene
886555	g	a	0.0833333	C5	b0845	ybjJ	missense	NA	NA	COG0738	G	NA	gene
886556	t	g	0.0833333	C5	b0845	ybjJ	missense	NA	NA	COG0738	G	NA	gene
894782	g	a	0.0833333	sample22	b0854	potF	synonymous	NA	NA	COG0687	E	Amino acid transport and metabolism	gene
894783	t	g	0.0833333	sample22	b0854	potF	missense	NA	NA	COG0687	E	Amino acid transport and metabolism	gene
899961	a,t	c	0.0833333	C3,C5,sample22,sample35	b0860	artJ	synonymous,missense	NA	NA	COG0834	ET	NA	gene
899962	g	a	0.166667	C2,C3,C4,C5,sample3,sample6,sample17,sample22,sample35,sample49	b0860	artJ	missense	NA	NA	COG0834	ET	NA	gene
899963	t	g	0.166667	C2,C3,C4,C5,sample3,sample6,sample17,sample22,sample35,sample49	b0860	artJ	missense	NA	NA	COG0834	ET	NA	gene
900791	t	c	0.25	sample17,sample34,sample35	NA		NA	NA	NA	NA	NA	NA	NA
901655	c	t	0.333333	C1,C2,C3,C4,sample6,sample17,sample34,sample35	b0862	artQ	missense	NA	NA	COG4215	E	Amino acid transport and metabolism	gene
910712	c	t	0.5	C2,C3,C4,sample3,sample17,sample35	b0871	poxB	missense	NA	NA	COG0028	EH	NA	gene
923722	c	t	0.0833333	sample17	b0882	clpA	synonymous	NA	NA	COG0542	O	Posttranslational modification, protein turnover, chaperones	gene
932016	g	a	0.25	C1,C5,sample6	b0888	trxB	missense	NA	NA	COG0492	O	Posttranslational modification, protein turnover, chaperones	gene
938107	a	g	0.166667	C2,sample49	b0892	rarA	synonymous	NA	NA	COG2256	L	Replication, recombination and repair	gene
948132	a	c	0.0833333	C5	b0899	ycaM	missense	NA	NA	COG0531	E	Amino acid transport and metabolism	gene
948133	c	t	0.166667	C5,sample35	b0899	ycaM	missense	NA	NA	COG0531	E	Amino acid transport and metabolism	gene
951202	t	c	0.0833333	C1	NA		NA	NA	NA	NA	NA	NA	NA
951204	t	a	0.0833333	sample35	NA		NA	NA	NA	NA	NA	NA	NA
953424	g	a	0.0833333	sample22	b0903	pflB	missense	NA	NA	COG1882	C	Energy production and conversion	gene
959074	c	t	0.416667	C3,C5,sample3,sample22,sample34,sample35,sample49	b0908	aroA	missense	NA	NA	COG0128	E	Amino acid transport and metabolism	gene
959239	c	t	0.166667	C2,sample17	b0908	aroA	missense	NA	NA	COG0128	E	Amino acid transport and metabolism	gene
963471	a	c	0.0833333	sample17	b0911	rpsA	missense	NA	NA	COG0539	J	Translation, ribosomal structure and biogenesis	gene
963472	c	t	0.0833333	sample17	b0911	rpsA	missense	NA	NA	COG0539	J	Translation, ribosomal structure and biogenesis	gene
966891	c	t	0.0833333	C4	b0914	msbA	missense	NA	NA	COG1132	V	Defense mechanisms	gene
971541	c	t	0.0833333	sample35	b0918	kdsB	synonymous	NA	NA	COG1212	M	Cell wall/membrane/envelope biogenesis	gene
973131	g	a	0.333333	C1,C2,sample6,sample22	b0920	elyC	missense	NA	NA	COG1434	M	Cell wall/membrane/envelope biogenesis	gene
973132	t	g	0.0833333	sample22	b0920	elyC	synonymous	NA	NA	COG1434	M	Cell wall/membrane/envelope biogenesis	gene
980300	a	g	0.0833333	sample6	b0924	mukB	missense	NA	NA	COG3096	D	Cell cycle control, cell division, chromosome partitioning	gene
986719	t	c	0.0833333	sample49	b0929	ompF	synonymous	NA	NA	COG3203	M	Cell wall/membrane/envelope biogenesis	gene
986720	c	t	0.0833333	sample49	b0929	ompF	missense	NA	NA	COG3203	M	Cell wall/membrane/envelope biogenesis	gene
989686	c	t	0.0833333	C3	b0931	pncB	missense	NA	NA	COG1488	H	Coenzyme transport and metabolism	gene
991348	t	c	0.25	C5,sample22,sample49	b0932	pepN	synonymous	NA	NA	COG0308	E	Amino acid transport and metabolism	gene
991349	c	t	0.333333	C3,C5,sample22,sample49	b0932	pepN	missense	NA	NA	COG0308	E	Amino acid transport and metabolism	gene
1000905	c	t	0.5	C2,sample3,sample6,sample22,sample35,sample49	b0940	elfC	missense	NA	NA	COG3188	NW	NA	gene
1002250	c	t	0.0833333	sample22	b0941	elfG	synonymous	NA	NA	COG3539	N	Cell motility	gene
1007722	t	c	0.0833333	C4	NA		NA	NA	NA	NA	NA	NA	NA
1007723	c	t	0.0833333	C4	NA		NA	NA	NA	NA	NA	NA	NA
1007910	a	c	0.166667	sample17,sample35	b0948	rlmL	missense	NA	NA	COG0116	J	Translation, ribosomal structure and biogenesis	gene
1007911	c	t	0.333333	C1,C3,sample17,sample35	b0948	rlmL	missense	NA	NA	COG0116	J	Translation, ribosomal structure and biogenesis	gene
1008410	g	a	0.166667	C4,sample17	b0948	rlmL	synonymous	NA	NA	COG0116	J	Translation, ribosomal structure and biogenesis	gene
1008920	g	a	0.0833333	sample35	b0948	rlmL	synonymous	NA	NA	COG0116	J	Translation, ribosomal structure and biogenesis	gene
1008921	a	g	0.0833333	sample6	b0948	rlmL	missense	NA	NA	COG0116	J	Translation, ribosomal structure and biogenesis	gene
1010801	t	c	0.0833333	sample34	b0949	uup	missense	NA	NA	COG0488	R	General function prediction only	gene
1020390	g	a	0.333333	C1,C2,sample17,sample35	NA		NA	NA	NA	NA	NA	NA	NA
1023853	g	a	0.0833333	sample3	b0960	yccS	missense	NA	NA	COG1289	S	Function unknown	gene
1026030	g	a	0.0833333	C5	b0962	helD	synonymous	NA	NA	COG0210	L	Replication, recombination and repair	gene
1026031	t	g	0.0833333	C5	b0962	helD	missense	NA	NA	COG0210	L	Replication, recombination and repair	gene
1034208	t	c	0.0833333	sample22	b0973	hyaB	synonymous	NA	NA	COG0374	C	Energy production and conversion	gene
1034209	c	t	0.0833333	sample22	b0973	hyaB	missense	NA	NA	COG0374	C	Energy production and conversion	gene
1035988	c	t	0.0833333	C3	b0975	hyaD	synonymous	NA	NA	COG0680	C	Energy production and conversion	gene
1039570	c	t	0.166667	sample6,sample17	b0979	appB	missense	NA	NA	COG1294	C	Energy production and conversion	gene
1040048	c	t	0.0833333	sample35	b0979	appB	synonymous	NA	NA	COG1294	C	Energy production and conversion	gene
1050660	a	g	0.0833333	sample35	NA		NA	NA	NA	NA	NA	NA	NA
1053324	c	t	0.0833333	C5	b0992	yccM	synonymous	NA	NA	COG0348	C	Energy production and conversion	gene
1066331	a	c	0.166667	C1,sample34	b1002	agp	synonymous	NA	NA	NA	NA	NA	gene
1066332	c	t	0.166667	C1,sample34	b1002	agp	missense	NA	NA	NA	NA	NA	gene
1066333	t	g	0.166667	C1,sample34	b1002	agp	missense	NA	NA	NA	NA	NA	gene
1072524	g	a	0.5	C3,C5,sample3,sample6,sample17,sample22	b1011	rutB	missense	NA	NA	COG1335	HR	NA	gene
1103940	g	a	0.166667	C4,C5	NA		NA	NA	NA	NA	NA	NA	NA
1108542	g	a	0.0833333	sample35	b1047	opgC	missense	NA	NA	COG4645	R	General function prediction only	gene
1108543	t	g	0.0833333	sample35	b1047	opgC	synonymous	NA	NA	COG4645	R	General function prediction only	gene
1125298	g	a	0.25	C3,C4,C5	b1065	mdtH	missense	NA	NA	COG2270	R	General function prediction only	gene
1128023	g	a	0.0833333	sample49	b1069	murJ	missense	NA	NA	COG0728	M	Cell wall/membrane/envelope biogenesis	gene
1128024	t	g	0.0833333	sample49	b1069	murJ	missense	NA	NA	COG0728	M	Cell wall/membrane/envelope biogenesis	gene
1128673	t	c	0.0833333	sample49	b1069	murJ	synonymous	NA	NA	COG0728	M	Cell wall/membrane/envelope biogenesis	gene
1136968	g	a	0.166667	C1,sample49	b1080	flgI	missense	NA	NA	COG1706	N	Cell motility	gene
1143057	a	c	0.0833333	C1	b1084	rne	missense	NA	NA	COG1530	J	Translation, ribosomal structure and biogenesis	gene
1143058	c	t	0.333333	C1,C2,sample6,sample17	b1084	rne	missense	NA	NA	COG1530	J	Translation, ribosomal structure and biogenesis	gene
1151334	c	t	0.166667	C3,C5	b1093	fabG	missense	NA	NA	COG1028	I	Lipid transport and metabolism	gene
1151711	a	c	0.0833333	C1	b1094	acpP	missense	NA	NA	COG0236	I	Lipid transport and metabolism	gene
1151712	c	t	0.0833333	C1	b1094	acpP	missense	NA	NA	COG0236	I	Lipid transport and metabolism	gene
1153005	c	t	0.0833333	sample22	b1095	fabF	missense	NA	NA	COG0304	IQ	NA	gene
1154904	a	c	0.166667	sample17,sample22	b1097	mltG	missense	NA	NA	COG1559	M	Cell wall/membrane/envelope biogenesis	gene
1154905	c	t	0.166667	sample17,sample22	b1097	mltG	missense	NA	NA	COG1559	M	Cell wall/membrane/envelope biogenesis	gene
1155570	a	c	0.0833333	C3	b1098	tmk	synonymous	NA	NA	COG0125	F	Nucleotide transport and metabolism	gene
1155576	c	t	0.0833333	C3	b1098	tmk	synonymous	NA	NA	COG0125	F	Nucleotide transport and metabolism	gene
1164521	a	c	0.0833333	sample49	b1107	nagZ	missense	NA	NA	COG1472	G	Carbohydrate transport and metabolism	gene
1164522	c	t	0.166667	sample6,sample49	b1107	nagZ	missense	NA	NA	COG1472	G	Carbohydrate transport and metabolism	gene
1167936	g	a	0.0833333	sample22	b1110	ycfJ	missense	NA	NA	COG3134	S	Function unknown	gene
1170138	g	a	0.166667	C1,C3	b1113	ldtC	synonymous	NA	NA	COG1376	M	Cell wall/membrane/envelope biogenesis	gene
1172034	g	a	0.0833333	sample22	b1114	mfd	missense	NA	NA	COG1197	LK	NA	gene
1180676	c	t	0.416667	C3,C4,C5,sample3,sample22,sample34,sample35	b1121	ycfZ	missense	NA	NA	COG1512	S	NA	gene
1189801	c	t	0.25	C4,sample34,sample35	b1130	phoP	missense	NA	NA	COG0745	TK	NA	gene
1210732	g	a	0.25	C4,sample6,sample49	b1159	mcrA	synonymous	NA	NA	COG1403	V	Defense mechanisms	gene
1213993	g	a	0.25	C1,sample3,sample35	b1162	bluR	missense	NA	NA	COG0789	K	Transcription	gene
1213994	a,t	g	0.0833333	C1,sample3,sample35	b1162	bluR	synonymous,missense	NA	NA	COG0789	K	Transcription	gene
1215276	c	t	0.25	C1,C2,C3,C4,sample6,sample17,sample22,sample34,sample49	b1163	bluF	missense	NA	NA	COG2200	T	Signal transduction mechanisms	gene
1237679	a,t	c	0.166667	C1,sample3,sample6,sample34	b1189	dadA	synonymous,missense	NA	NA	COG0665	E	Amino acid transport and metabolism	gene
1237680	c	t	0.166667	C1,C2,C3,C4,C5,sample3,sample6,sample22,sample34,sample49	b1189	dadA	missense	NA	NA	COG0665	E	Amino acid transport and metabolism	gene
1249188	a	c	0.0833333	sample49	b1199	dhaL	missense	NA	NA	COG2376	G	Carbohydrate transport and metabolism	gene
1249189	c	t	0.166667	C1,C2,C3,sample3,sample6,sample17,sample22,sample34,sample35,sample49	b1199	dhaL	missense	NA	NA	COG2376	G	Carbohydrate transport and metabolism	gene
1252276	c	a	0.0833333	C4	b1201	dhaR	missense	NA	NA	COG3284	K	Transcription	gene
1259365	g	a	0.25	C1,C3,sample3	b1206	dauA	missense	NA	NA	COG0659	P	Inorganic ion transport and metabolism	gene
1261936	g	a	0.0833333	sample22	NA		NA	NA	NA	NA	NA	NA	NA
1271654	a	g	0.0833333	sample17	b1216	chaA	missense	NA	NA	COG0387	P	Inorganic ion transport and metabolism	gene
1280930	c	t	0.0833333	sample17	b1224	narG	missense	NA	NA	COG5013	CP	NA	gene
1288976	g	a	0.0833333	C1	b1233	ychJ	missense	NA	NA	COG3012	S	Function unknown	gene
1289476	c	t	0.166667	sample22,sample49	b1234	rssA	missense	NA	NA	COG1752	R	General function prediction only	gene
1291377	t	c	0.0833333	sample6	NA		NA	NA	NA	NA	NA	NA	NA
1291799	a	c	0.0833333	sample17	b1236	galU	missense	NA	NA	COG1210	M	Cell wall/membrane/envelope biogenesis	gene
1291800	c	t	0.166667	C2,sample17	b1236	galU	missense	NA	NA	COG1210	M	Cell wall/membrane/envelope biogenesis	gene
1293606	g	a	0.25	C4,sample17,sample34	b1238	tdk	missense	NA	NA	COG1435	F	Nucleotide transport and metabolism	gene
1294573	c	t	0.166667	C1,C5	NA		NA	NA	NA	NA	NA	NA	NA
1307342	g	a	0.166667	sample17,sample22	b1249	clsA	missense	NA	NA	COG1502	I	Lipid transport and metabolism	gene
1313185	g	a	0.0833333	C2	b1255	yciC	missense	NA	NA	NA	NA	NA	gene
1314477	c	g	0.0833333	C5	b1256	ompW	missense	NA	NA	COG3047	M	Cell wall/membrane/envelope biogenesis	gene
1315352	g	a	0.0833333	sample49	b1258	yciF	missense	NA	NA	COG3685	P	Inorganic ion transport and metabolism	gene
1322705	g	a	0.0833333	C3	b1264	trpE	missense	NA	NA	COG0147	EH	NA	gene
1328284	c	t	0.166667	C1,C3	b1270	btuR	missense	NA	NA	COG2109	H	Coenzyme transport and metabolism	gene
1329386	t	c	0.0833333	sample22	b1272	sohB	synonymous	NA	NA	COG0616	O	Posttranslational modification, protein turnover, chaperones	gene
1339631	g	a	0.333333	C2,sample34,sample35,sample49	b1278	pgpB	missense	NA	NA	COG0671	I	Lipid transport and metabolism	gene
1343123	c	t	0.0833333	C4	b1283	osmB	missense	NA	NA	NA	NA	NA	gene
1348806	g	a	0.333333	C3,C4,sample17,sample34	b1286	rnb	missense	NA	NA	COG4776	K	Transcription	gene
1356297	g	a	0.0833333	sample17	b1294	sapA	missense	NA	NA	COG4166	E	Amino acid transport and metabolism	gene
1356497	c	t	0.0833333	sample3	b1294	sapA	missense	NA	NA	COG4166	E	Amino acid transport and metabolism	gene
1357678	t	c	0.0833333	C3	NA		NA	NA	NA	NA	NA	NA	NA
1357679	c	t	0.0833333	C3	NA		NA	NA	NA	NA	NA	NA	NA
1369907	g	a	0.0833333	sample35	b1308	pspE	synonymous	NA	NA	COG0607	P	Inorganic ion transport and metabolism	gene
1373206	g	a	0.0833333	sample3	NA		NA	NA	NA	NA	NA	NA	NA
1376688	t	c	0.0833333	sample6	b1314	ycjR	synonymous	NA	NA	COG1082	G	Carbohydrate transport and metabolism	gene
1376689	c	t	0.0833333	sample6	b1314	ycjR	missense	NA	NA	COG1082	G	Carbohydrate transport and metabolism	gene
1388789	c	t	0.416667	C2,C4,sample3,sample6,sample17,sample22,sample34	b1324	tpx	missense	NA	NA	COG2077	O	Posttranslational modification, protein turnover, chaperones	gene
1388790	c	g	0.0833333	C5	b1324	tpx	missense	NA	NA	COG2077	O	Posttranslational modification, protein turnover, chaperones	gene
1391247	g	a	0.0833333	sample17	b1327	ycjY	missense	NA	NA	COG1073	T	Signal transduction mechanisms	gene
1395236	c	t	0.0833333	sample35	b1330	ynaI	synonymous	NA	NA	COG0668	M	Cell wall/membrane/envelope biogenesis	gene
1408933	t	c	0.0833333	sample34	b1342	zntB	missense	NA	NA	COG0598	P	Inorganic ion transport and metabolism	gene
1408934	c	t	0.0833333	sample34	b1342	zntB	synonymous	NA	NA	COG0598	P	Inorganic ion transport and metabolism	gene
1416938	c	t	0.166667	C1,C2,C5,sample3,sample6,sample17,sample22,sample34,sample35,sample49	b1350	recE	missense	NA	NA	NA	NA	NA	gene
1417013	c	t	0.0833333	C3	b1350	recE	missense	NA	NA	NA	NA	NA	gene
1418957	t	c	0.333333	C3,sample17,sample22,sample34	b1353	sieB	missense	NA	NA	NA	NA	NA	gene
1419738	g	a	0.416667	C3,sample3,sample22,sample34,sample49	NA		NA	NA	NA	NA	NA	NA	NA
1420815	g	a	0.0833333	sample17	b1358	ydaT	synonymous	NA	NA	COG4876	S	Function unknown	gene
1421651	c	g	0.0833333	C4	b1359	ydaU	missense	NA	NA	COG3756	S	Function unknown	gene
1424662	g	a	0.0833333	sample22	b1363	trkG	missense	NA	NA	COG0168	P	Inorganic ion transport and metabolism	gene
1428443	g	a	0.0833333	sample35	b1370	insH5	missense	NA	NA	COG3039	X	Mobilome: prophages, transposons	gene
1430101	g	a	0.0833333	sample6	b1372	stfR	synonymous	NA	NA	NA	NA	NA	gene
1438464	g	a	0.0833333	C3	b1378	ydbK	missense	NA	NA	COG0674_COG1013_COG1014	C	Energy production and conversion	gene
1447838	c	t	0.25	C1,C2,sample6	b1385	feaB	missense	NA	NA	COG1012	I	Lipid transport and metabolism	gene
1451309	g	a	0.0833333	sample3	b1386	tynA	missense	NA	NA	COG3733	Q	Secondary metabolites biosynthesis, transport and catabolism	gene
1455366	c	t	0.0833333	sample35	b1390	paaC	missense	NA	NA	COG3396	Q	Secondary metabolites biosynthesis, transport and catabolism	gene
1460346	a	c	0.166667	C3,sample34	b1395	paaH	synonymous	NA	NA	COG1250	I	Lipid transport and metabolism	gene
1460347	c	t	0.166667	C3,sample34	b1395	paaH	missense	NA	NA	COG1250	I	Lipid transport and metabolism	gene
1460348	t	g	0.166667	C3,sample34	b1395	paaH	missense	NA	NA	COG1250	I	Lipid transport and metabolism	gene
1463296	g	a	0.0833333	sample6	b1398	paaK	missense	NA	NA	COG1541	H	Coenzyme transport and metabolism	gene
1467910	c	t	0.166667	sample6,sample17	NA		NA	NA	NA	NA	NA	NA	NA
1469446	c	t	0.25	C1,C5,sample35	b1404	insI2	missense	NA	NA	COG2826	X	Mobilome: prophages, transposons	gene
1471875	c	t	0.5	C1,C4,sample6,sample17,sample35,sample49	NA		NA	NA	NA	NA	NA	NA	NA
1474030	t	c	0.0833333	C3	NA		NA	NA	NA	NA	NA	NA	NA
1474298	c	t	0.0833333	sample3	b1406	pdxI	synonymous	NA	NA	COG0667	HR	NA	gene
1474979	g	a	0.5	C1,C2,C5,sample3,sample22,sample35	b1406	pdxI	synonymous	NA	NA	COG0667	HR	NA	gene
1496382	c	t	0.5	sample6,sample17,sample22,sample34,sample35,sample49	b1423	ydcJ	synonymous	NA	NA	COG5383	R	General function prediction only	gene
1509590	g	a	0.0833333	C2	b1438	hicB	missense	NA	NA	COG1598	V	Defense mechanisms	gene
1514550	c	t	0.0833333	C5	b1442	ydcU	synonymous	NA	NA	COG1176	E	Amino acid transport and metabolism	gene
1514625	g	a	0.166667	C2,C3	b1442	ydcU	synonymous	NA	NA	COG1176	E	Amino acid transport and metabolism	gene
1515513	c	t	0.0833333	C5	b1443	ydcV	missense	NA	NA	COG1177	E	Amino acid transport and metabolism	gene
1515514	c	g	0.416667	C1,C2,C3,C4,sample22	b1443	ydcV	synonymous	NA	NA	COG1177	E	Amino acid transport and metabolism	gene
1520599	g	a	0.166667	C1,C3,C4,C5,sample3,sample17,sample22,sample34,sample35,sample49	b1450	mcbR	missense	NA	NA	COG1802	K	Transcription	gene
1520600	a	g	0.416667	C1,C4,C5,sample17,sample34,sample35,sample49	b1450	mcbR	synonymous	NA	NA	COG1802	K	Transcription	gene
1521292	t	c	0.166667	C3,sample17	b1451	yncD	missense	NA	NA	COG1629	P	Inorganic ion transport and metabolism	gene
1521293	c	t	0.166667	C3,sample17	b1451	yncD	synonymous	NA	NA	COG1629	P	Inorganic ion transport and metabolism	gene
1539957	c	t	0.0833333	sample49	b1468	narZ	synonymous	NA	NA	COG5013	CP	NA	gene
1558196	c	t	0.166667	C2,C3	b1484	ddpD	synonymous	NA	NA	COG0444	EP	NA	gene
1560694	g	a	0.25	C4,sample35,sample49	b1486	ddpB	missense	NA	NA	COG0601	EP	NA	gene
1560695	t	g	0.25	C4,sample35,sample49	b1486	ddpB	missense	NA	NA	COG0601	EP	NA	gene
1573611	a	c	0.166667	C2,sample34	b1494	pqqL	missense	NA	NA	COG0612	R	General function prediction only	gene
1573612	c	t	0.416667	C2,C3,C5,sample34,sample35	b1494	pqqL	missense	NA	NA	COG0612	R	General function prediction only	gene
1580429	c	t	0.333333	C3,sample17,sample22,sample49	b1497	ydeM	missense	NA	NA	COG0641	O	Posttranslational modification, protein turnover, chaperones	gene
1580430	c	g	0.0833333	C1	b1497	ydeM	missense	NA	NA	COG0641	O	Posttranslational modification, protein turnover, chaperones	gene
1591280	a	c	0.0833333	C4	b1507	hipA	missense	NA	NA	COG3550	T	Signal transduction mechanisms	gene
1591281	c	t	0.333333	C2,C3,C4,sample35	b1507	hipA	missense	NA	NA	COG3550	T	Signal transduction mechanisms	gene
1598626	g	a	0.0833333	C1	b1511	lsrK	synonymous	NA	NA	COG1070	G	Carbohydrate transport and metabolism	gene
1600118	g	a	0.0833333	C3	b1511	lsrK	missense	NA	NA	COG1070	G	Carbohydrate transport and metabolism	gene
1600969	g	a	0.0833333	C4	b1512	lsrR	synonymous	NA	NA	COG2390	K	Transcription	gene
1600970	a	g	0.0833333	C4	b1512	lsrR	missense	NA	NA	COG2390	K	Transcription	gene
1601766	g	c	0.0833333	C3	b1513	lsrA	missense	NA	NA	COG1129	G	Carbohydrate transport and metabolism	gene
1601767	g	a	0.25	C2,C4,sample49	b1513	lsrA	missense	NA	NA	COG1129	G	Carbohydrate transport and metabolism	gene
1609788	c	t	0.0833333	sample17	b1521	uxaB	missense	NA	NA	COG0246	G	Carbohydrate transport and metabolism	gene
1611933	a	c	0.0833333	sample35	NA		NA	NA	NA	NA	NA	NA	NA
1611934	c	t	0.0833333	sample35	NA		NA	NA	NA	NA	NA	NA	NA
1619322	c	t	0.0833333	sample35	b1530	marR	missense	Cyclohexane [class: Cycloalkane], Diphenyl Ether [class: Phenyl], n-hexane [class: Alkane]	heavy metal translocating P-type ATPase	COG1846	K	Transcription	gene
1619469	g	a	0.0833333	sample34	b1530	marR	missense	Cyclohexane [class: Cycloalkane], Diphenyl Ether [class: Phenyl], n-hexane [class: Alkane]	heavy metal translocating P-type ATPase	COG1846	K	Transcription	gene
1627004	g	a	0.0833333	C5	b1538	dcp	missense	NA	NA	COG0339	O	Posttranslational modification, protein turnover, chaperones	gene
1627005	a	g	0.0833333	C5	b1538	dcp	synonymous	NA	NA	COG0339	O	Posttranslational modification, protein turnover, chaperones	gene
1628208	c	t	0.0833333	C5	b1539	ydfG	missense	NA	NA	COG4221	C	Energy production and conversion	gene
1639302	c	t	0.25	C4,sample17,sample22	b1553	rzpQ	missense	NA	NA	NA	NA	NA	gene
1640169	g	a	0.166667	C2,sample34	b1555	ydfR	missense	NA	NA	NA	NA	NA	gene
1650211	c	t	0.166667	C4,sample35	NA		NA	NA	NA	NA	NA	NA	NA
1654683	g	a	0.25	C1,C3,C4,sample3,sample6,sample17,sample34,sample35,sample49	b1581	rspA	synonymous	NA	NA	COG4948	MR	NA	gene
1654684	a	g	0.0833333	sample49	b1581	rspA	missense	NA	NA	COG4948	MR	NA	gene
1658941	a	c	0.166667	C3,sample3	b1587	ynfE	synonymous	NA	NA	COG0243	C	Energy production and conversion	gene
1658942	c	t	0.166667	C3,sample3	b1587	ynfE	missense	NA	NA	COG0243	C	Energy production and conversion	gene
1658943	t	g	0.166667	C3,sample3	b1587	ynfE	missense	NA	NA	COG0243	C	Energy production and conversion	gene
1662517	a	c	0.166667	C2,sample6	b1588	ynfF	synonymous	NA	NA	COG1104	E	Amino acid transport and metabolism	gene
1662518	c	t	0.166667	C2,sample6	b1588	ynfF	missense	NA	NA	COG1104	E	Amino acid transport and metabolism	gene
1667130	a	c	0.0833333	sample49	b1593	bidA	missense	NA	NA	COG0132	H	Coenzyme transport and metabolism	gene
1667131	c	t	0.0833333	sample49	b1593	bidA	missense	NA	NA	COG0132	H	Coenzyme transport and metabolism	gene
1668350	t	c	0.0833333	C4	b1594	mlc	missense	NA	NA	COG1940	GK	NA	gene
1677649	g	a	0.166667	C4,sample35	b1603	pntA	synonymous	NA	NA	COG3288	C	Energy production and conversion	gene
1680485	c	t	0.333333	C1,C3,C4,sample34	b1605	ydgI	missense	NA	NA	COG0531	E	Amino acid transport and metabolism	gene
1690009	c	t	0.166667	C5,sample35	b1614	ydgA	missense	NA	NA	COG5339	S	Function unknown	gene
1692525	a	c	0.166667	C1,C3	b1615	uidC	synonymous	NA	NA	NA	NA	NA	gene
1692526	g	a	0.25	C1,C3,sample3	b1615	uidC	missense	NA	NA	NA	NA	NA	gene
1692527	t	g	0.25	C1,C3,sample3	b1615	uidC	missense	NA	NA	NA	NA	NA	gene
1702350	t	c	0.333333	C3,sample34,sample35,sample49	b1623	add	synonymous	NA	NA	COG1816	F	Nucleotide transport and metabolism	gene
1702351	c	t	0.416667	C2,C3,C5,sample3,sample34,sample35,sample49	b1623	add	missense	NA	NA	COG1816	F	Nucleotide transport and metabolism	gene
1706867	c	t	0.0833333	C2	b1628	rsxB	missense	NA	NA	COG2878	C	Energy production and conversion	gene
1717526	g	a	0.0833333	sample17	b1638	pdxH	missense	NA	NA	COG0259	H	Coenzyme transport and metabolism	gene
1729375	a	c	0.166667	C3,sample22	b1653	lhr	missense	NA	NA	COG1201	L	Replication, recombination and repair	gene
1729376	c	t	0.333333	C3,sample17,sample22,sample49	b1653	lhr	missense	NA	NA	COG1201	L	Replication, recombination and repair	gene
1731617	g	t	0.0833333	sample17	b1653	lhr	missense	NA	NA	COG1201	L	Replication, recombination and repair	gene
1736872	g	a	0.5	C2,C4,sample3,sample6,sample35,sample49	b1657	ydhP	missense	NA	NA	COG2814	G	Carbohydrate transport and metabolism	gene
1748134	g	a	0.5	C3,C4,sample3,sample17,sample22,sample35	b1668	ydhS	missense	NA	NA	COG4529	R	General function prediction only	gene
1748135	t	g	0.0833333	C4	b1668	ydhS	missense	NA	NA	COG4529	R	General function prediction only	gene
1751255	c	t	0.0833333	C3	b1672	ydhW	missense	NA	NA	NA	NA	NA	gene
1756368	g	a	0.166667	C3,sample35	b1676	pykF	missense	NA	NA	COG0469	G	Carbohydrate transport and metabolism	gene
1757458	c	t	0.25	C2,C3,C5	b1677	lpp	missense	NA	NA	COG4238	M	Cell wall/membrane/envelope biogenesis	gene
1765562	g	a	0.5	C1,C3,C4,C5,sample34,sample49	b1686	menI	missense	NA	NA	COG2050	Q	Secondary metabolites biosynthesis, transport and catabolism	gene
1770634	g	a	0.0833333	sample3	b1689	ydiL	missense	NA	NA	COG1266	O	Posttranslational modification, protein turnover, chaperones	gene
1774369	c	t	0.0833333	C1	b1692	ydiB	missense	NA	NA	COG0169	E	Amino acid transport and metabolism	gene
1776223	a	c	0.166667	sample22,sample35	b1694	ydiF	missense	NA	NA	COG4670	I	Lipid transport and metabolism	gene
1776224	g	a	0.166667	sample22,sample35	b1694	ydiF	missense	NA	NA	COG4670	I	Lipid transport and metabolism	gene
1776225	t	g	0.166667	sample22,sample35	b1694	ydiF	missense	NA	NA	COG4670	I	Lipid transport and metabolism	gene
1777533	c	t	0.333333	C3,sample6,sample17,sample49	b1695	ydiO	missense	NA	NA	COG1960	I	Lipid transport and metabolism	gene
1791365	c	t	0.0833333	sample6	b1707	rflP	missense	NA	NA	COG2200	T	NA	gene
1794119	c	t	0.0833333	sample34	NA		NA	NA	NA	NA	NA	NA	NA
1799221	c	t	0.166667	C5,sample34	NA		NA	NA	NA	NA	NA	NA	NA
1800723	a	c	0.0833333	sample35	b1719	thrS	synonymous	NA	NA	COG0441	J	Translation, ribosomal structure and biogenesis	gene
1800724	g	a	0.0833333	sample35	b1719	thrS	missense	NA	NA	COG0441	J	Translation, ribosomal structure and biogenesis	gene
1800725	t	g	0.0833333	sample35	b1719	thrS	missense	NA	NA	COG0441	J	Translation, ribosomal structure and biogenesis	gene
1806162	c	t	0.333333	C1,sample17,sample22,sample49	NA		NA	NA	NA	NA	NA	NA	NA
1820587	c	a	0.0833333	C5	b1737	chbC	missense	NA	NA	COG1455	G	Carbohydrate transport and metabolism	gene
1825588	g	a	0.166667	C5,sample49	b1743	spy	missense	NA	NA	COG3678	O	Posttranslational modification, protein turnover, chaperones	gene
1825589	a	g	0.0833333	C5	b1743	spy	synonymous	NA	NA	COG3678	O	Posttranslational modification, protein turnover, chaperones	gene
1828329	g	a	0.0833333	sample3	b1746	astD	missense	NA	NA	COG1012	I	Lipid transport and metabolism	gene
1829697	c	t	0.166667	C2,sample17	b1746	astD	missense	NA	NA	COG1012	I	Lipid transport and metabolism	gene
1830110	c	t	0.333333	C1,C3,C4,C5,sample3,sample6,sample34,sample35	b1747	astA	missense	NA	NA	COG3138	E	Amino acid transport and metabolism	gene
1832834	c	t	0.0833333	C4	b1749	xthA	missense	NA	NA	COG0708	L	Replication, recombination and repair	gene
1839293	a	c	0.0833333	sample22	b1756	ynjD	missense	NA	NA	COG4136	R	General function prediction only	gene
1839294	c	t	0.0833333	sample22	b1756	ynjD	missense	NA	NA	COG4136	R	General function prediction only	gene
1839330	g	a	0.25	C3,sample3,sample35	b1756	ynjD	missense	NA	NA	COG4136	R	General function prediction only	gene
1865648	g	a	0.166667	sample6,sample17	NA		NA	NA	NA	NA	NA	NA	NA
1865877	g	a	0.25	C1,sample3,sample6	b1782	mipA	missense	NA	NA	COG3713	M	Cell wall/membrane/envelope biogenesis	gene
1865878	t	g	0.0833333	sample3	b1782	mipA	missense	NA	NA	COG3713	M	Cell wall/membrane/envelope biogenesis	gene
1868256	c	t	0.0833333	sample35	b1783	yeaG	missense	NA	NA	COG2766	T	Signal transduction mechanisms	gene
1888880	c	t	0.166667	C3,sample34	b1805	fadD	synonymous	NA	NA	COG0318	I	Lipid transport and metabolism	gene
1894311	a	c	0.333333	C2,C4,sample22,sample49	b1810	yoaC	missense	NA	NA	NA	NA	NA	gene
1894312	c	t	0.5	C2,C4,sample22,sample34,sample35,sample49	b1810	yoaC	synonymous	NA	NA	NA	NA	NA	gene
1897624	g	a	0.166667	C3,sample49	b1814	sdaA	synonymous	NA	NA	COG1760	E	Amino acid transport and metabolism	gene
1897625	a	g	0.166667	C3,sample49	b1814	sdaA	missense	NA	NA	COG1760	E	Amino acid transport and metabolism	gene
1897626	t,c,a	g	0.166667	C1,C2,C4,sample3,sample6,sample22,sample35	b1814	sdaA	synonymous,missense	NA	NA	COG1760	E	Amino acid transport and metabolism	gene
1897627	g	c	0.25	C1,C2,C4,C5,sample3,sample6,sample17,sample22,sample35	b1814	sdaA	synonymous	NA	NA	COG1760	E	Amino acid transport and metabolism	gene
1904153	a	c	0.166667	sample22,sample49	b1819	manZ	missense	NA	NA	COG3716	G	Carbohydrate transport and metabolism	gene
1904154	c	t	0.416667	C1,sample3,sample22,sample34,sample49	b1819	manZ	missense	NA	NA	COG3716	G	Carbohydrate transport and metabolism	gene
1913391	a	c	0.0833333	sample22	b1830	prc	missense	NA	NA	COG0793	O	Posttranslational modification, protein turnover, chaperones	gene
1917692	g	a	0.0833333	C2	b1834	letB	synonymous	NA	NA	COG3008	M	Cell wall/membrane/envelope biogenesis	gene
1921908	a	c	0.0833333	C3	b1836	yebV	synonymous	NA	NA	NA	NA	NA	gene
1921909	c	t	0.0833333	C3	b1836	yebV	missense	NA	NA	NA	NA	NA	gene
1923139	g	a	0.0833333	sample6	b4432	ryeA,sdsR	ncRNA	NA	NA	NA	NA	NA	ncRNA_gene
1923140	a	g	0.0833333	sample6	b4432	ryeA,sdsR	ncRNA	NA	NA	NA	NA	NA	ncRNA_gene
1931580	c	t	0.0833333	sample6	b1849	purT	missense	NA	NA	COG0027	F	Nucleotide transport and metabolism	gene
1934856	g	a	0.333333	C5,sample3,sample35,sample49	b1852	zwf	missense	NA	NA	COG0364	G	Carbohydrate transport and metabolism	gene
1934904	g	a	0.166667	C2,C5	b1852	zwf	missense	NA	NA	COG0364	G	Carbohydrate transport and metabolism	gene
1934905	t	g	0.166667	C2,C5	b1852	zwf	synonymous	NA	NA	COG0364	G	Carbohydrate transport and metabolism	gene
1935142	g	a	0.0833333	sample35	b1852	zwf	synonymous	NA	NA	COG0364	G	Carbohydrate transport and metabolism	gene
1941391	c	t	0.0833333	sample17	b1856	mepM	missense	NA	NA	COG0739	M	Cell wall/membrane/envelope biogenesis	gene
1946729	c	t	0.0833333	C3	b1862	yebB	missense	NA	NA	NA	NA	NA	gene
1950556	t	c	0.0833333	sample22	NA		NA	NA	NA	NA	NA	NA	NA
1950557	t	c	0.5	C3,C5,sample3,sample17,sample35,sample49	NA		NA	NA	NA	NA	NA	NA	NA
1950558	t	c	0.0833333	sample34	NA		NA	NA	NA	NA	NA	NA	NA
1952635	c	t	0.0833333	C3	b1869	yecN	missense	NA	NA	COG3788	S	Function unknown	gene
1952636	c	g	0.0833333	C2	b1869	yecN	missense	NA	NA	COG3788	S	Function unknown	gene
1953114	c	t	0.166667	C4,sample17	b1870	cmoA	missense	NA	NA	COG0500	QR	NA	gene
1957488	g	a	0.416667	C1,C2,C3,C4,sample35	b1873	torY	synonymous	NA	NA	COG3005	C	Energy production and conversion	gene
1960895	g	a	0.0833333	C5	b1876	argS	synonymous	NA	NA	COG0018	J	Translation, ribosomal structure and biogenesis	gene
1963725	g	a	0.25	C3,sample22,sample35	b1879	flhA	synonymous	NA	NA	COG1298	N	Cell motility	gene
1963726	a	g	0.25	C3,sample22,sample35	b1879	flhA	missense	NA	NA	COG1298	N	Cell motility	gene
1965077	g	a	0.0833333	C4	b1880	flhB	missense	NA	NA	COG1377	N	Cell motility	gene
1967241	g	a	0.0833333	C3	b1882	cheY	missense	NA	NA	COG0784	T	Signal transduction mechanisms	gene
1981029	g	a	0.0833333	C4	b1896	otsA	missense	NA	NA	COG0380	G	Carbohydrate transport and metabolism	gene
1981306	g	a	0.166667	C4,sample49	b1896	otsA	missense	NA	NA	COG0380	G	Carbohydrate transport and metabolism	gene
1981307	t	g	0.0833333	C4	b1896	otsA	synonymous	NA	NA	COG0380	G	Carbohydrate transport and metabolism	gene
1982939	g	a	0.0833333	sample17	b4460	araH	missense	NA	NA	COG1172	G	Carbohydrate transport and metabolism	gene
1991938	t	c	0.0833333	C2	b1910	cysT	tRNA	NA	NA	NA	NA	NA	tRNA_gene
2006066	c	t	0.166667	C4,sample49	b1926	fliT	synonymous	NA	NA	NA	NA	NA	gene
2009577	g	a	0.166667	sample22,sample34	b1930	yedF	synonymous	NA	NA	COG0425	JHO	Translation, ribosomal structure and biogenesis_Coenzyme transport and metabolism_Posttranslational modification, protein turnover, chaperones	gene
2011639	a	c	0.333333	C5,sample17,sample35,sample49	NA		NA	NA	NA	NA	NA	NA	NA
2011640	c	t	0.416667	C5,sample17,sample34,sample35,sample49	NA		NA	NA	NA	NA	NA	NA	NA
2019146	g	a	0.166667	C2,sample17	b1943	fliK	missense	NA	NA	COG3144	N	Cell motility	gene
2019147	a	g	0.166667	C2,sample17	b1943	fliK	synonymous	NA	NA	COG3144	N	Cell motility	gene
2037264	c	t	0.166667	sample34,sample35	b1968	hprS	missense	NA	NA	COG0642	T	Signal transduction mechanisms	gene
2038786	c	t	0.0833333	sample3	b1969	hprR	missense	NA	NA	COG0745	TK	NA	gene
2046046	g	a	0.0833333	C4	b1978	yeeJ	missense	NA	NA	NA	NA	NA	gene
2051540	g	a	0.0833333	C1,C2,C3,C4,C5,sample3,sample6,sample17,sample34,sample35,sample49	b1978	yeeJ	synonymous	NA	NA	NA	NA	NA	gene
2051541	t	g	0.0833333	C5	b1978	yeeJ	stop_gained	NA	NA	NA	NA	NA	gene
2051943	a	c	0.0833333	sample35	b1978	yeeJ	missense	NA	NA	NA	NA	NA	gene
2051944	c	t	0.0833333	sample35	b1978	yeeJ	missense	NA	NA	NA	NA	NA	gene
2058552	c	t	0.333333	C1,C2,C3,C4,sample3,sample6,sample22,sample34	b1985	yeeO	missense	NA	NA	COG0534	V	Defense mechanisms	gene
2066707	c	t	0.0833333	C2	b1994	insH6	synonymous	NA	NA	COG3039	X	Mobilome: prophages, transposons	gene
2066725	a	g	0.0833333	C2	b1994	insH6	synonymous	NA	NA	COG3039	X	Mobilome: prophages, transposons	gene
2067300	t	c	0.0833333	C2	NA		NA	NA	NA	NA	NA	NA	NA
2072853	a	g	0.0833333	C5	b2000	flu	missense	NA	NA	COG3468	MU	NA	gene
2075964	c	t	0.25	C1,C3,sample17	b2001	yeeR	missense	NA	NA	NA	NA	NA	gene
2081445	g	a	0.5	C1,C3,C4,C5,sample3,sample35	b2010	dacD	missense	NA	NA	COG1686	M	Cell wall/membrane/envelope biogenesis	gene
2081622	g	a	0.0833333	sample6	b2010	dacD	missense	NA	NA	COG1686	M	Cell wall/membrane/envelope biogenesis	gene
2081623	t	g	0.0833333	sample6	b2010	dacD	missense	NA	NA	COG1686	M	Cell wall/membrane/envelope biogenesis	gene
2084053	g	a	0.25	C4,sample6,sample17	b2011	sbcB	missense	NA	NA	COG2925	L	Replication, recombination and repair	gene
2084054	t	g	0.166667	C4,sample6	b2011	sbcB	missense	NA	NA	COG2925	L	Replication, recombination and repair	gene
2085819	g	a	0.333333	C1,C4,C5,sample3,sample6,sample17,sample22,sample34	b2014	plaP	missense	NA	NA	COG0531	E	Amino acid transport and metabolism	gene
2095115	c	t	0.0833333	sample17	b2023	hisH	missense	NA	NA	COG0118	E	Amino acid transport and metabolism	gene
2106518	a	c	0.0833333	sample3	b2035	wbbH	missense	NA	NA	NA	NA	NA	gene
2106519	g	a	0.333333	C2,C3,C4,sample3,sample17,sample22,sample34,sample49	b2035	wbbH	synonymous	NA	NA	NA	NA	NA	gene
2106520	t	g	0.166667	sample3,sample34	b2035	wbbH	missense	NA	NA	NA	NA	NA	gene
2116845	g	t	0.25	C5,sample17,sample34	b2044	wcaL	missense	NA	NA	COG0438	M	Cell wall/membrane/envelope biogenesis	gene
2140882	c	t	0.166667	C1,sample34	b2064	asmA	missense	NA	NA	COG2982	M	Cell wall/membrane/envelope biogenesis	gene
2153359	c	t	0.0833333	C3	b4667	ibsA	missense	NA	NA	NA	NA	NA	gene
2154326	g	a	0.25	C2,C3,sample35	b2074	mdtA	missense	Zinc (Zn)	heavy metal translocating P-type ATPase	COG0845	MV	NA	gene
2159347	g	a	0.0833333	sample22	b2076	mdtC	missense	Zinc (Zn)	heavy metal translocating P-type ATPase	COG0841	V	Defense mechanisms	gene
2162098	c	t	0.166667	C1,C2	b2077	mdtD	missense	NA	NA	COG0477	GEPR	NA	gene
2165611	t	c	0.0833333	sample34	NA		NA	NA	NA	NA	NA	NA	NA
2187303	g	a	0.166667	C3,sample17	NA		NA	NA	NA	NA	NA	NA	NA
2187304	c	g	0.166667	C3,sample17	NA		NA	NA	NA	NA	NA	NA	NA
2190559	g	a	0.0833333	sample22	b2109	yehB	missense	NA	NA	COG3188	NW	NA	gene
2190560	t	g	0.0833333	sample22	b2109	yehB	synonymous	NA	NA	COG3188	NW	NA	gene
2193636	g	a	0.0833333	C2	b2113	mrp	missense	NA	NA	COG0489	D	Cell cycle control, cell division, chromosome partitioning	gene
2206947	a,t	c	0.25	sample3,sample22,sample35,sample49	b2120	yehM	synonymous,missense	NA	NA	NA	NA	NA	gene
2206948	c	t	0.25	C1,C2,C4,C5,sample3,sample22,sample34,sample35,sample49	b2120	yehM	synonymous	NA	NA	NA	NA	NA	gene
2240925	t	c	0.0833333	sample49	b2151	galS	missense	NA	NA	COG1609	K	Transcription	gene
2245858	g	a	0.25	C1,sample34,sample35	b2155	cirA	synonymous	NA	NA	COG4771	P	Inorganic ion transport and metabolism	gene
2245862	g	t	0.0833333	sample3	b2155	cirA	missense	NA	NA	COG4771	P	Inorganic ion transport and metabolism	gene
2246603	c	t	0.166667	sample6,sample35	b2155	cirA	missense	NA	NA	COG4771	P	Inorganic ion transport and metabolism	gene
2248635	g	a	0.0833333	C2	NA		NA	NA	NA	NA	NA	NA	NA
2254420	c	t	0.0833333	C1	b2162	rihB	missense	NA	NA	COG1957	F	Nucleotide transport and metabolism	gene
2262181	g	a	0.25	sample17,sample35,sample49	b2168	fruK	missense	NA	NA	COG1129	G	Carbohydrate transport and metabolism	gene
2262182	t	g	0.166667	sample17,sample49	b2168	fruK	missense	NA	NA	COG1129	G	Carbohydrate transport and metabolism	gene
2262211	g	a	0.5	C2,C3,sample17,sample22,sample35,sample49	b2168	fruK	missense	NA	NA	COG1129	G	Carbohydrate transport and metabolism	gene
2262212	t	g	0.416667	C3,sample17,sample22,sample35,sample49	b2168	fruK	missense	NA	NA	COG1129	G	Carbohydrate transport and metabolism	gene
2269477	t	c	0.0833333	C5	b2174	lpxT	synonymous	NA	NA	COG0671	I	Lipid transport and metabolism	gene
2269478	c	t	0.333333	C1,C2,C5,sample22	b2174	lpxT	missense	NA	NA	COG0671	I	Lipid transport and metabolism	gene
2272703	c	t	0.0833333	sample22	b2177	yejA	missense	NA	NA	COG4166	E	Amino acid transport and metabolism	gene
2277611	g	a	0.0833333	sample35	b2180	yejF	missense	NA	NA	COG4172	Q	Secondary metabolites biosynthesis, transport and catabolism	gene
2282823	c	a	0.0833333	C1	NA		NA	NA	NA	NA	NA	NA	NA
2297666	c	t	0.0833333	sample34	b2202	napC	synonymous	NA	NA	COG3005	C	Energy production and conversion	gene
2305383	t	c	0.0833333	C5	b2210	mqo	missense	NA	NA	COG0579	G	Carbohydrate transport and metabolism	gene
2305384	c	t	0.0833333	C5	b2210	mqo	synonymous	NA	NA	COG0579	G	Carbohydrate transport and metabolism	gene
2311833	g	a	0.0833333	sample22	b2215	ompC	missense	NA	NA	COG3203	M	Cell wall/membrane/envelope biogenesis	gene
2311835	t	g	0.0833333	sample22	b2215	ompC	missense	NA	NA	COG3203	M	Cell wall/membrane/envelope biogenesis	gene
2311836	g	t	0.0833333	sample22	b2215	ompC	missense	NA	NA	COG3203	M	Cell wall/membrane/envelope biogenesis	gene
2312237	t	c	0.0833333	sample34	b2215	ompC	synonymous	NA	NA	COG3203	M	Cell wall/membrane/envelope biogenesis	gene
2312238	c	t	0.0833333	sample34	b2215	ompC	missense	NA	NA	COG3203	M	Cell wall/membrane/envelope biogenesis	gene
2316106	g	a	0.0833333	C3	b2216	rcsD	synonymous	NA	NA	COG2198	T	Signal transduction mechanisms	gene
2317712	g	a	0.166667	C3,sample35	b2218	rcsC	missense	NA	NA	COG0642_COG0784	T	Signal transduction mechanisms	gene
2323220	g	a	0.416667	C2,C4,sample3,sample17,sample34,sample35,sample49	b2220	atoC	missense	NA	NA	COG2204	T	Signal transduction mechanisms	gene
2326925	t	c	0.0833333	C4	b2224	atoB	synonymous	NA	NA	COG0183	I	Lipid transport and metabolism	gene
2326926	c	t	0.0833333	C4	b2224	atoB	missense	NA	NA	COG0183	I	Lipid transport and metabolism	gene
2329209	g	a	0.0833333	sample35	b2226	yfaQ	missense	NA	NA	COG5445	S	Function unknown	gene
2335908	g	a	0.0833333	C2	b2230	yfaA	missense	NA	NA	COG4685	S	Function unknown	gene
2335909	a	g	0.0833333	C2	b2230	yfaA	synonymous	NA	NA	COG4685	S	Function unknown	gene
2336705	t	c	0.0833333	C3	NA		NA	NA	NA	NA	NA	NA	NA
2348560	g	a	0.333333	C2,C3,sample34,sample35	b2236	yfaE	missense	NA	NA	COG0633	C	Energy production and conversion	gene
2353861	t	c	0.0833333	sample3	b2241	glpA	synonymous	NA	NA	COG0578	C	Energy production and conversion	gene
2354058	g	a	0.166667	C2,sample22	b2241	glpA	missense	NA	NA	COG0578	C	Energy production and conversion	gene
2354059	a	g	0.0833333	C2	b2241	glpA	synonymous	NA	NA	COG0578	C	Energy production and conversion	gene
2356853	a	c	0.0833333	C3	NA		NA	NA	NA	NA	NA	NA	NA
2356854	c	t	0.0833333	C3	NA		NA	NA	NA	NA	NA	NA	NA
2362492	c	t	0.0833333	C3	b2249	yfaY	missense	NA	NA	COG1058	L	Replication, recombination and repair	gene
2362720	g	a	0.25	C3,C5,sample34	b2249	yfaY	missense	NA	NA	COG1058	L	Replication, recombination and repair	gene
2365367	c	t	0.0833333	sample35	b2252	ais	missense	NA	NA	NA	NA	NA	gene
2367741	c	t	0.0833333	sample22	b2254	arnC	missense	NA	NA	COG0463	M	Cell wall/membrane/envelope biogenesis	gene
2370581	c	t	0.25	C1,C5,sample35	b2256	arnD	synonymous	NA	NA	COG0726	GM	NA	gene
2372146	t	c	0.0833333	C5	b2257	arnT	synonymous	NA	NA	COG1807	M	Cell wall/membrane/envelope biogenesis	gene
2375797	g	a	0.0833333	C3	b2261	menC	missense	NA	NA	COG1441	H	Coenzyme transport and metabolism	gene
2384210	t	g	0.25	C3,sample3,sample49	b2270	yfbK	missense	NA	NA	COG2304	R	General function prediction only	gene
2384211	t	c	0.25	C4,C5,sample17	b2270	yfbK	synonymous	NA	NA	COG2304	R	General function prediction only	gene
2385423	c	t	0.166667	C5,sample17	b2270	yfbK	synonymous	NA	NA	COG2304	R	General function prediction only	gene
2385932	c	t	0.333333	C2,sample6,sample17,sample49	b2271	yfbL	missense	NA	NA	COG2234	OE	NA	gene
2386633	g	a	0.0833333	sample35	b2271	yfbL	synonymous	NA	NA	COG2234	OE	NA	gene
2392506	c	t	0.0833333	C3	b2277	nuoM	missense	NA	NA	COG1008	C	Energy production and conversion	gene
2392671	g	a	0.0833333	C3	b2277	nuoM	missense	NA	NA	COG1008	C	Energy production and conversion	gene
2393386	g	a	0.5	C2,C3,sample3,sample6,sample34,sample49	b2278	nuoL	missense	NA	NA	COG1009	C	Energy production and conversion	gene
2393569	g	a	0.25	C1,C2,C4,C5,sample3,sample6,sample17,sample34,sample49	b2278	nuoL	missense	NA	NA	COG1009	C	Energy production and conversion	gene
2394007	g	a	0.0833333	C2	b2278	nuoL	missense	NA	NA	COG1009	C	Energy production and conversion	gene
2401651	a	c	0.0833333	sample49	b2285	nuoE	synonymous	NA	NA	COG1905	C	Energy production and conversion	gene
2401652	g	a	0.0833333	sample49	b2285	nuoE	missense	NA	NA	COG1905	C	Energy production and conversion	gene
2401653	t	g	0.0833333	sample49	b2285	nuoE	missense	NA	NA	COG1905	C	Energy production and conversion	gene
2403434	g	a	0.333333	C1,C2,C3,C5,sample3,sample6,sample34,sample35	b2286	nuoC	missense	NA	NA	COG0649	C	Energy production and conversion	gene
2403435	t	g	0.25	C5,sample34,sample35	b2286	nuoC	synonymous	NA	NA	COG0649	C	Energy production and conversion	gene
2405324	g	a	0.0833333	sample35	NA		NA	NA	NA	NA	NA	NA	NA
2406201	a	c	0.0833333	sample6	b2289	lrhA	missense	NA	NA	COG0583	K	Transcription	gene
2406202	c	t	0.25	C1,sample6,sample49	b2289	lrhA	missense	NA	NA	COG0583	K	Transcription	gene
2411635	t	c	0.25	sample3,sample6,sample49	b2293	hxpA	missense	NA	NA	COG0637	G	Carbohydrate transport and metabolism	gene
2411636	t	c	0.0833333	C3	b2293	hxpA	missense	NA	NA	COG0637	G	Carbohydrate transport and metabolism	gene
2426688	a	g	0.0833333	C3	b2309	hisJ	missense	NA	NA	COG0834	ET	NA	gene
2428926	c	t	0.25	C1,C2,C5,sample6,sample17,sample22,sample34,sample35,sample49	b2312	purF	missense	NA	NA	COG0034	F	Nucleotide transport and metabolism	gene
2440254	c	t	0.0833333	C1	NA		NA	NA	NA	NA	NA	NA	NA
2441579	a	c	0.0833333	C3	b2323	fabB	synonymous	NA	NA	COG0304	IQ	NA	gene
2441580	g	a	0.0833333	C3	b2323	fabB	missense	NA	NA	COG0304	IQ	NA	gene
2441581	t	g	0.0833333	C3	b2323	fabB	missense	NA	NA	COG0304	IQ	NA	gene
2442686	g	a	0.0833333	sample22	b2324	mnmC	missense	NA	NA	COG0665	E	Amino acid transport and metabolism	gene
2442687	a	g	0.0833333	sample22	b2324	mnmC	synonymous	NA	NA	COG0665	E	Amino acid transport and metabolism	gene
2442688	a	g	0.0833333	C1	b2324	mnmC	missense	NA	NA	COG0665	E	Amino acid transport and metabolism	gene
2462659	t	c	0.166667	C2,sample22	NA		NA	NA	NA	NA	NA	NA	NA
2462660	c	t	0.166667	C2,sample22	NA		NA	NA	NA	NA	NA	NA	NA
2462661	c	g	0.333333	C4,sample3,sample34,sample35	NA		NA	NA	NA	NA	NA	NA	NA
2462662	a	g	0.166667	C2,C5	NA		NA	NA	NA	NA	NA	NA	NA
2462873	g	a	0.416667	C2,C4,C5,sample3,sample49	NA		NA	NA	NA	NA	NA	NA	NA
2463437	c	t	0.0833333	C4	b2345	yfdF	synonymous	NA	NA	NA	NA	NA	gene
2474872	c	t	0.0833333	C1	NA		NA	NA	NA	NA	NA	NA	NA
2474873	a	g	0.25	C1,C5,sample49	NA		NA	NA	NA	NA	NA	NA	NA
2474874	a	c	0.25	C1,C5,sample22	NA		NA	NA	NA	NA	NA	NA	NA
2474875	a	c	0.25	sample3,sample17,sample49	NA		NA	NA	NA	NA	NA	NA	NA
2475213	g	a	0.5	C3,C5,sample6,sample22,sample34,sample49	b2361	yfdR	missense	NA	NA	COG1896	FR	NA	gene
2475214	t	g	0.0833333	C5	b2361	yfdR	missense	NA	NA	COG1896	FR	NA	gene
2483437	g	a	0.333333	C1,C2,C5,sample6,sample17,sample34,sample35,sample49	NA		NA	NA	NA	NA	NA	NA	NA
2486574	c	t	0.25	C2,C3,C4,sample3,sample6,sample17,sample22,sample35,sample49	b2370	evgS	missense	Sodium Deoxycholate (SDC) [class: Acid]	heavy metal translocating P-type ATPase	COG0784	T	Signal transduction mechanisms	gene
2495829	c	a	0.0833333	sample49	b2378	lpxP	missense	NA	NA	COG1560	I	Lipid transport and metabolism	gene
2495830	a	c	0.0833333	sample49	b2378	lpxP	missense	NA	NA	COG1560	I	Lipid transport and metabolism	gene
2518012	a	c	0.0833333	C4	NA		NA	NA	NA	NA	NA	NA	NA
2524655	c	t	0.25	C2,C5,sample17	b2407	xapA	missense	NA	NA	COG0005	F	Nucleotide transport and metabolism	gene
2531431	a	c	0.0833333	sample35	NA		NA	NA	NA	NA	NA	NA	NA
2531432	c	t	0.333333	C2,C3,sample6,sample35	NA		NA	NA	NA	NA	NA	NA	NA
2543117	c	t	0.0833333	sample34	b2425	cysP	missense	NA	NA	COG4150	P	Inorganic ion transport and metabolism	gene
2547753	g	a	0.25	C2,C3,C4,C5,sample6,sample17,sample22,sample34,sample49	b2429	murP	missense	NA	NA	COG2190	G	Carbohydrate transport and metabolism	gene
2560835	g	a	0.0833333	C3	b2443	yffL	synonymous	NA	NA	NA	NA	NA	gene
2562272	g	a	0.0833333	sample22	b2446	yffO	synonymous	NA	NA	NA	NA	NA	gene
2565088	c	t	0.0833333	sample6	b2450	yffS	missense	NA	NA	NA	NA	NA	gene
2577527	g	a	0.0833333	sample35	b2463	maeB	missense	NA	NA	COG0280	C	Energy production and conversion	gene
2578840	t	a	0.0833333	sample34	b2464	talA	stop_gained	NA	NA	COG0176	G	Carbohydrate transport and metabolism	gene
2578859	g	a	0.166667	C1,C2,C4,C5,sample6,sample17,sample22,sample34,sample35,sample49	b2464	talA	missense	NA	NA	COG0176	G	Carbohydrate transport and metabolism	gene
2599961	t	c	0.166667	sample34,sample49	b2479	gcvR	missense	NA	NA	COG2716	E	Amino acid transport and metabolism	gene
2599962	c	t	0.166667	sample34,sample49	b2479	gcvR	synonymous	NA	NA	COG2716	E	Amino acid transport and metabolism	gene
2600563	g	a	0.416667	C3,C5,sample3,sample22,sample34	b2480	bcp	missense	NA	NA	COG1225	O	Posttranslational modification, protein turnover, chaperones	gene
2600970	c	t	0.0833333	C1	NA		NA	NA	NA	NA	NA	NA	NA
2602732	a	c	0.166667	C5,sample22	b2482	hyfB	synonymous	NA	NA	COG0651	CP	NA	gene
2602733	c	t	0.25	C5,sample22,sample35	b2482	hyfB	missense	NA	NA	COG0651	CP	NA	gene
2603557	t	c	0.0833333	sample6	b2482	hyfB	synonymous	NA	NA	COG0651	CP	NA	gene
2603559	g	a	0.0833333	sample6	b2482	hyfB	missense	NA	NA	COG0651	CP	NA	gene
2605258	c	t	0.0833333	sample3	b2484	hyfD	missense	NA	NA	COG1009	C	Energy production and conversion	gene
2606127	c	t	0.0833333	sample35	b2484	hyfD	synonymous	NA	NA	COG1009	C	Energy production and conversion	gene
2606169	g	a	0.5	C1,C3,sample6,sample17,sample34,sample49	b2484	hyfD	synonymous	NA	NA	COG1009	C	Energy production and conversion	gene
2610244	c	t	0.0833333	sample22	b2488	hyfH	synonymous	NA	NA	COG1143	C	Energy production and conversion	gene
2617112	a	c	0.0833333	sample6	b2494	bepA	missense	NA	NA	COG4783	MO	NA	gene
2617113	c	t	0.166667	C3,sample6	b2494	bepA	synonymous	NA	NA	COG4783	MO	NA	gene
2617382	c	t	0.0833333	C3	b2494	bepA	missense	NA	NA	COG4783	MO	NA	gene
2621079	a	c	0.0833333	sample35	NA		NA	NA	NA	NA	NA	NA	NA
2621080	c	t	0.0833333	sample35	NA		NA	NA	NA	NA	NA	NA	NA
2621081	t	g	0.0833333	sample35	NA		NA	NA	NA	NA	NA	NA	NA
2622748	g	a	0.333333	C1,C2,sample3,sample35	b2500	purN	missense	NA	NA	COG0299	F	Nucleotide transport and metabolism	gene
2622952	c	t	0.0833333	sample35	NA		NA	NA	NA	NA	NA	NA	NA
2628740	t	c	0.0833333	C5	b2503	pdeF	missense	NA	NA	COG2199_COG2200	T	Signal transduction mechanisms	gene
2628741	c	t	0.0833333	C5	b2503	pdeF	synonymous	NA	NA	COG2199_COG2200	T	Signal transduction mechanisms	gene
2632453	t	c	0.166667	sample17,sample22	b2507	guaA	missense	NA	NA	COG0518	F	Nucleotide transport and metabolism	gene
2641478	g	a	0.166667	C3,sample34	b2515	ispG	synonymous	NA	NA	COG0821	I	Lipid transport and metabolism	gene
2645515	g	a	0.0833333	C3	b2519	pbpC	missense	NA	NA	COG4953	M	Cell wall/membrane/envelope biogenesis	gene
2646306	c	t	0.25	C1,C3,C4,C5,sample3,sample6,sample17,sample35,sample49	b2519	pbpC	synonymous	NA	NA	COG4953	M	Cell wall/membrane/envelope biogenesis	gene
2652708	t	c	0.25	C1,C2,C3,C4,sample3,sample6,sample22,sample34,sample35	b2521	sseA	missense	NA	NA	COG2897	P	Inorganic ion transport and metabolism	gene
2656403	g	a	0.416667	C3,sample3,sample17,sample34,sample49	NA		NA	NA	NA	NA	NA	NA	NA
2661734	c	t	0.25	C5,sample6,sample22	b2531	iscR	missense	NA	NA	COG1959	K	Transcription	gene
2663178	g	a	0.416667	C1,C2,C4,sample6,sample35	b2532	trmJ	missense	NA	NA	COG0565	J	Translation, ribosomal structure and biogenesis	gene
2663466	a	g	0.0833333	sample35	b2533	suhB	missense	NA	NA	COG0483	G	Carbohydrate transport and metabolism	gene
2663467	g	t	0.0833333	sample35	b2533	suhB	missense	NA	NA	COG0483	G	Carbohydrate transport and metabolism	gene
2675813	g	a	0.0833333	C3	NA		NA	NA	NA	NA	NA	NA	NA
2675814	a	g	0.0833333	C3	NA		NA	NA	NA	NA	NA	NA	NA
2681458	c	t	0.0833333	C3	b2549	yphG	missense	NA	NA	NA	NA	NA	gene
2682663	g	a	0.166667	C3,sample34	b2549	yphG	missense	NA	NA	NA	NA	NA	gene
2683212	t	c	0.166667	C5,sample22	b2550	yphH	missense	NA	NA	COG1940	GK	NA	gene
2706787	g	a	0.0833333	sample49	b2569	lepA	missense	NA	NA	COG0481	J	Translation, ribosomal structure and biogenesis	gene
2708787	c	t	0.166667	C1,sample17	b2572	rseA	synonymous	NA	NA	COG3073	T	Signal transduction mechanisms	gene
2711798	c	t	0.0833333	sample17	b2574	nadB	missense	NA	NA	COG0029	H	Coenzyme transport and metabolism	gene
2718413	c	g	0.0833333	C3	b2581	yfiF	missense	NA	NA	COG0566	J	Translation, ribosomal structure and biogenesis	gene
2721639	c	t	0.416667	C1,C3,sample3,sample22,sample49	b2584	patZ	missense	NA	NA	COG0454	KR	NA	gene
2724394	t	c	0.25	C3,sample17,sample49	b2586	yfiM	synonymous	NA	NA	COG5544	S	Function unknown	gene
2724395	c	t	0.25	C3,sample17,sample49	b2586	yfiM	missense	NA	NA	COG5544	S	Function unknown	gene
2727198	c	t	0.0833333	C5	b2589	rrlG	non_coding	NA	NA	NA	NA	NA	rRNA_gene
2727619	c	t	0.166667	C2,sample49	b2589	rrlG	non_coding	NA	NA	NA	NA	NA	rRNA_gene
2727695	c	t	0.0833333	sample34	b2589	rrlG	non_coding	NA	NA	NA	NA	NA	rRNA_gene
2729151	g	a	0.416667	C1,C3,sample3,sample6,sample35	b2589	rrlG	non_coding	NA	NA	NA	NA	NA	rRNA_gene
2729423	c	t	0.0833333	sample17	b2590	gltW	tRNA	NA	NA	NA	NA	NA	tRNA_gene
2729425	a	g	0.333333	sample6,sample22,sample34,sample35	b2590	gltW	tRNA	NA	NA	NA	NA	NA	tRNA_gene
2730533	g	a	0.25	C3,C4,sample17	b2591	rrsG	non_coding	NA	NA	NA	NA	NA	rRNA_gene
2730534	t	g	0.0833333	C3	b2591	rrsG	non_coding	NA	NA	NA	NA	NA	rRNA_gene
2736181	g	a	0.0833333	sample35	b2595	bamD	synonymous	NA	NA	COG4105	M	Cell wall/membrane/envelope biogenesis	gene
2744056	t	c	0.0833333	C3	b2605	yfiB	synonymous	NA	NA	COG2885	M	Cell wall/membrane/envelope biogenesis	gene
2748548	c	t	0.0833333	sample17	b2611	ypjD	missense	NA	NA	COG4137	R	General function prediction only	gene
2748549	t	c	0.0833333	sample17	b2611	ypjD	synonymous	NA	NA	COG4137	R	General function prediction only	gene
2760712	g	a	0.333333	C3,C5,sample22,sample34	b2626	yfjJ	missense	NA	NA	NA	NA	NA	gene
2766031	g	a	0.0833333	C5	b2630	rnlA	synonymous	NA	NA	NA	NA	NA	gene
2769690	c	t	0.166667	C3,sample17	NA		NA	NA	NA	NA	NA	NA	NA
2779827	c	t	0.166667	C5,sample35	b2647	ypjA	missense	NA	NA	COG4347	S	Function unknown	gene
2794618	g	a	0.166667	C3,sample34	b2663	gabP	synonymous	NA	NA	COG1113	E	Amino acid transport and metabolism	gene
2805689	t	c	0.0833333	C5	b2677	proV	missense	NA	NA	COG4175	E	Amino acid transport and metabolism	gene
2805690	c	t	0.0833333	C5	b2677	proV	synonymous	NA	NA	COG4175	E	Amino acid transport and metabolism	gene
2832225	c	t	0.416667	C2,C3,C4,C5,sample6,sample17,sample35	b2709	norR	missense	NA	NA	COG3604	KT	NA	gene
2833116	c	t	0.416667	C1,C3,sample3,sample6,sample22,sample34,sample49	b2710	norV	missense	NA	NA	COG0426	C	Energy production and conversion	gene
2835227	t	c	0.0833333	C5	b2712	hypF	synonymous	NA	NA	COG0068	O	Posttranslational modification, protein turnover, chaperones	gene
2844551	g	a	0.166667	sample3,sample6	b2720	hycF	missense	NA	NA	COG1143	C	Energy production and conversion	gene
2849448	c	t	0.0833333	sample3	b2724	hycB	synonymous	NA	NA	COG1142	C	Energy production and conversion	gene
2872942	g	a	0.0833333	sample34	NA		NA	NA	NA	NA	NA	NA	NA
2877771	t	c	0.0833333	sample34	NA		NA	NA	NA	NA	NA	NA	NA
2877893	t	c	0.0833333	sample35	NA		NA	NA	NA	NA	NA	NA	NA
2878015	t	c	0.0833333	sample35	NA		NA	NA	NA	NA	NA	NA	NA
2878261	t	c	0.0833333	sample34	NA		NA	NA	NA	NA	NA	NA	NA
2878322	t	c	0.0833333	sample34	NA		NA	NA	NA	NA	NA	NA	NA
2878444	t	c	0.0833333	sample34	NA		NA	NA	NA	NA	NA	NA	NA
2881354	g	a	0.166667	C1,C2,C3,C4,C5,sample3,sample17,sample22,sample34,sample35	b2758	casC	synonymous	NA	NA	COG5934	OE	NA	gene
2881355	a	g	0.25	C2,sample17,sample34	b2758	casC	missense	NA	NA	COG5934	OE	NA	gene
2882235	c	t	0.0833333	C3	b2759	casB	missense	NA	NA	COG5949	V	NA	gene
2886447	c	t	0.166667	C3,sample6	b2761	cas3	missense	NA	NA	COG1203	V	Defense mechanisms	gene
2886720	c	t	0.166667	C1,C3,C4,C5,sample3,sample6,sample17,sample22,sample34,sample35	b2761	cas3	missense	NA	NA	COG1203	V	Defense mechanisms	gene
2886896	t	c	0.0833333	sample3	b2761	cas3	missense	NA	NA	COG1203	V	Defense mechanisms	gene
2888517	g	a	0.0833333	C3	b2763	cysI	missense	NA	NA	COG0155	P	Inorganic ion transport and metabolism	gene
2891796	g	a	0.0833333	C4	b2764	cysJ	missense	NA	NA	COG0369	FP	NA	gene
2892945	c	t	0.166667	sample17,sample35	b2766	ygcN	missense	NA	NA	COG0644	C	Energy production and conversion	gene
2894082	c	t	0.0833333	C3	b2767	ygcO	missense	NA	NA	COG2440	C	Energy production and conversion	gene
2894883	g	a	0.333333	C5,sample6,sample17,sample22	NA		NA	NA	NA	NA	NA	NA	NA
2894884	t	g	0.333333	C5,sample6,sample17,sample22	NA		NA	NA	NA	NA	NA	NA	NA
2896415	g	a	0.0833333	C3	b2770	ygcR	synonymous	NA	NA	COG2086	C	Energy production and conversion	gene
2896654	g	a	0.0833333	C3	b2771	ygcS	missense	NA	NA	COG0477	GEPR	NA	gene
2898608	a	g	0.0833333	C3	b4463	ygcU	stop_gained	NA	NA	COG0277	C	Energy production and conversion	gene
2903429	t	c	0.0833333	C1	NA		NA	NA	NA	NA	NA	NA	NA
2904266	t	c	0.166667	C1,sample17	NA		NA	NA	NA	NA	NA	NA	NA
2904327	t	c	0.0833333	sample35	NA		NA	NA	NA	NA	NA	NA	NA
2904388	t	c	0.0833333	C4	NA		NA	NA	NA	NA	NA	NA	NA
2905174	c	t	0.0833333	C1	b2777	queE	missense	NA	NA	COG0602	H	Coenzyme transport and metabolism	gene
2907442	c	t	0.0833333	sample49	b2779	eno	missense	NA	NA	COG0148	G	Carbohydrate transport and metabolism	gene
2907998	g	a	0.5	C1,sample3,sample6,sample17,sample34,sample35	NA		NA	NA	NA	NA	NA	NA	NA
2907999	t	g	0.333333	C1,sample3,sample6,sample35	NA		NA	NA	NA	NA	NA	NA	NA
2916453	g	a	0.5	C2,C5,sample17,sample34,sample35,sample49	b2786	barA	missense	NA	NA	COG0784	T	Signal transduction mechanisms	gene
2916454	a	g	0.5	C2,C5,sample17,sample34,sample35,sample49	b2786	barA	synonymous	NA	NA	COG0784	T	Signal transduction mechanisms	gene
2924339	c	t	0.5	C4,C5,sample17,sample22,sample34,sample35	b4408	csrB	ncRNA	NA	NA	NA	NA	NA	ncRNA_gene
2924390	c	g	0.0833333	sample34	b4408	csrB	ncRNA	NA	NA	NA	NA	NA	ncRNA_gene
2928980	c	t	0.166667	sample22,sample35	b2796	sdaC	missense	NA	NA	COG0814	E	Amino acid transport and metabolism	gene
2933135	g	a	0.0833333	sample6	b2800	fucA	missense	NA	NA	COG0235	EG	NA	gene
2933645	g	a	0.0833333	sample22	b2800	fucA	missense	NA	NA	COG0235	EG	NA	gene
2935104	g	a	0.166667	C1,sample17	b2801	fucP	synonymous	NA	NA	COG0738	G	Carbohydrate transport and metabolism	gene
2935143	g	a	0.0833333	sample6	b2801	fucP	synonymous	NA	NA	COG0738	G	Carbohydrate transport and metabolism	gene
2936988	a	c	0.0833333	C1	b2802	fucI	missense	NA	NA	COG2407	G	Carbohydrate transport and metabolism	gene
2936989	c	t	0.0833333	C1	b2802	fucI	missense	NA	NA	COG2407	G	Carbohydrate transport and metabolism	gene
2950467	g	a	0.25	C2,C3,C4,C5,sample3,sample17,sample22,sample34,sample49	b2818	argA	missense	NA	NA	COG0548	E	Amino acid transport and metabolism	gene
2951943	g	a	0.0833333	C5	b2819	recD	synonymous	NA	NA	COG0507	L	Replication, recombination and repair	gene
2953119	g	a	0.166667	sample22,sample34	b2820	recB	missense	NA	NA	COG1074	L	Replication, recombination and repair	gene
2953120	a	g	0.166667	sample22,sample34	b2820	recB	synonymous	NA	NA	COG1074	L	Replication, recombination and repair	gene
2953405	g	a	0.0833333	sample49	b2820	recB	missense	NA	NA	COG1074	L	Replication, recombination and repair	gene
2963010	a	g	0.333333	C4,sample6,sample22,sample49	b2824	ygdB	synonymous	NA	NA	NA	NA	NA	gene
2967416	c	t	0.0833333	C1,C2,C3,C4,C5,sample3,sample17,sample22,sample34,sample35,sample49	b2829	ptsP	missense	NA	NA	COG3605	T	Signal transduction mechanisms	gene
2968881	g	a	0.0833333	sample6	b2830	rppH	missense	NA	NA	COG0494	V	Defense mechanisms	gene
2969028	g	a	0.166667	C1,sample6	NA		NA	NA	NA	NA	NA	NA	NA
2969983	c	t	0.0833333	C1	b2831	mutH	missense	NA	NA	COG3066	L	Replication, recombination and repair	gene
2973277	g	a	0.0833333	sample49	b2835	lplT	missense	NA	NA	COG0477	GEPR	NA	gene
2979409	g	a	0.0833333	sample22	b2839	lysR	missense	NA	NA	COG0583	K	Transcription	gene
2986751	c	t	0.25	C1,C3,sample17	b2845	yqeG	missense	NA	NA	COG0814	E	Amino acid transport and metabolism	gene
2989519	a	c	0.0833333	sample34	b2848	yqeJ	synonymous	NA	NA	NA	NA	NA	gene
2997799	a	c	0.0833333	sample17	NA		NA	NA	NA	NA	NA	NA	NA
2997800	c	t	0.0833333	sample17	NA		NA	NA	NA	NA	NA	NA	NA
2998530	a	c	0.166667	C3,sample17	b2863	ygeQ	missense	NA	NA	NA	NA	NA	gene
2998531	g	a	0.416667	C1,C2,C3,C5,sample3,sample6,sample17	b2863	ygeQ	missense	NA	NA	NA	NA	NA	gene
2998532	t	g	0.416667	C3,C5,sample3,sample6,sample17	b2863	ygeQ	synonymous	NA	NA	NA	NA	NA	gene
3006178	g	a	0.166667	C5,sample22	NA		NA	NA	NA	NA	NA	NA	NA
3006179	t	g	0.166667	C5,sample22	NA		NA	NA	NA	NA	NA	NA	NA
3009901	c	a	0.0833333	sample34	b2872	ygeY	missense	NA	NA	COG0624	E	Amino acid transport and metabolism	gene
3009903	t	c	0.0833333	sample34	b2872	ygeY	synonymous	NA	NA	COG0624	E	Amino acid transport and metabolism	gene
3009904	c	t	0.166667	C3,sample34	b2872	ygeY	missense	NA	NA	COG0624	E	Amino acid transport and metabolism	gene
3015234	a	c	0.333333	C3,C5,sample3,sample35	b2877	mocA	synonymous	NA	NA	COG2068	H	Coenzyme transport and metabolism	gene
3015235	c	t	0.333333	C3,C5,sample3,sample35	b2877	mocA	missense	NA	NA	COG2068	H	Coenzyme transport and metabolism	gene
3022940	g	a	0.0833333	C2	b2881	xdhD	missense	NA	NA	COG1529_COG2080	C	Energy production and conversion	gene
3032193	c	t	0.166667	C3,sample35	b2888	uacT	missense	NA	NA	COG2233	F	Nucleotide transport and metabolism	gene
3040039	g	a	0.25	C4,sample35,sample49	b2895	fldB	missense	NA	NA	COG0716	C	Energy production and conversion	gene
3046059	t	c	0.166667	C4,sample22	NA		NA	NA	NA	NA	NA	NA	NA
3046060	t	c	0.166667	C3,sample49	NA		NA	NA	NA	NA	NA	NA	NA
3048680	c	t	0.0833333	C1	b2903	gcvP	missense	NA	NA	COG0403	E	Amino acid transport and metabolism	gene
3063935	a	g	0.166667	sample6,sample17	b2918	argK	missense	NA	NA	COG1703	O	Posttranslational modification, protein turnover, chaperones	gene
3066597	g	a	0.0833333	C2	b2921	ygfI	missense	NA	NA	COG0583	K	Transcription	gene
3069958	t	c	0.0833333	sample34	NA		NA	NA	NA	NA	NA	NA	NA
3070193	c	t	0.333333	C1,C4,sample17,sample49	b2925	fbaA	missense	NA	NA	COG0191	G	Carbohydrate transport and metabolism	gene
3071423	t	c	0.0833333	sample6	NA		NA	NA	NA	NA	NA	NA	NA
3071772	g	a	0.416667	C2,C3,sample3,sample17,sample22	b2926	pgk	missense	NA	NA	COG0126	G	Carbohydrate transport and metabolism	gene
3072784	t	c	0.0833333	C1,C3,C4,C5,sample3,sample6,sample17,sample22,sample34,sample35,sample49	b2927	epd	missense	NA	NA	COG0057	G	Carbohydrate transport and metabolism	gene
3073433	a	g	0.0833333	C1	b2927	epd	missense	NA	NA	COG0057	G	Carbohydrate transport and metabolism	gene
3085823	c	t	0.25	C4,C5,sample49	b2938	speA	missense	NA	NA	COG1166	E	Amino acid transport and metabolism	gene
3087908	c	t	0.0833333	sample34	NA		NA	NA	NA	NA	NA	NA	NA
3091276	g	a	0.0833333	sample34	b2946	rsmE	missense	NA	NA	COG1385	J	Translation, ribosomal structure and biogenesis	gene
3092980	g	a	0.166667	C2,sample17	b2948	yqgE	missense	NA	NA	COG1678	K	Transcription	gene
3098238	t	c	0.0833333	C5	b2955	hemW	synonymous	NA	NA	COG0635	H	Coenzyme transport and metabolism	gene
3098309	g	a	0.0833333	sample6	b2955	hemW	missense	NA	NA	COG0635	H	Coenzyme transport and metabolism	gene
3099337	t	a	0.0833333	C3	b2956	yggM	missense	NA	NA	NA	NA	NA	gene
3100487	c	t	0.0833333	C2	b2957	ansB	missense	NA	NA	COG0252	JE	NA	gene
3102078	c	t	0.0833333	C1,C2,C3,C4,C5,sample3,sample6,sample17,sample22,sample35,sample49	b2959	yggL	missense	NA	NA	COG3171	S	Function unknown	gene
3116480	g	a	0.0833333	sample17	b4466	yghJ	missense	NA	NA	NA	NA	NA	gene
3117580	t	c	0.0833333	C5	b4466	yghJ	synonymous	NA	NA	NA	NA	NA	gene
3127932	g	a	0.0833333	C2	b2979	glcD	synonymous	NA	NA	COG0277	C	Energy production and conversion	gene
3135629	a	c	0.0833333	C4	b2987	pitB	missense	NA	NA	COG0306	P	Inorganic ion transport and metabolism	gene
3136046	g	a	0.0833333	sample6	b2987	pitB	missense	NA	NA	COG0306	P	Inorganic ion transport and metabolism	gene
3139947	c	t	0.333333	C3,C5,sample3,sample17	b2990	hybG	synonymous	NA	NA	COG0298	O	Posttranslational modification, protein turnover, chaperones	gene
3148106	g	a	0.25	C1,C3,sample49	b3001	gpr	synonymous	NA	NA	COG0667	HR	NA	gene
3153278	c	t	0.25	sample6,sample34,sample35	b3008	metC	missense	NA	NA	COG0626	E	Amino acid transport and metabolism	gene
3156949	t	c	0.0833333	C4	b3012	dkgA	synonymous	NA	NA	COG0656	Q	Secondary metabolites biosynthesis, transport and catabolism	gene
3157680	a	c	0.0833333	sample22	b3013	yqhG	missense	NA	NA	COG5922	D	Cell cycle control, cell division, chromosome partitioning	gene
3157681	c	t	0.416667	C1,C2,C4,sample3,sample22	b3013	yqhG	missense	NA	NA	COG5922	D	Cell cycle control, cell division, chromosome partitioning	gene
3166155	c	g	0.0833333	sample3	b3020	ygiS	missense	NA	NA	COG4166	E	Amino acid transport and metabolism	gene
3169976	c	t	0.333333	C1,C2,C4,sample3	b3025	qseB	missense	NA	NA	COG0745	T	Signal transduction mechanisms	gene
3189036	g	a	0.0833333	sample49	NA		NA	NA	NA	NA	NA	NA	NA
3189170	c	t	0.0833333	sample3	NA		NA	NA	NA	NA	NA	NA	NA
3192820	c	t	0.416667	C4,sample6,sample22,sample34,sample35	b3050	yqiJ	missense	NA	NA	NA	NA	NA	gene
3194536	g	a	0.416667	C3,sample6,sample17,sample22,sample35	NA		NA	NA	NA	NA	NA	NA	NA
3194548	c	t	0.25	sample34,sample35,sample49	NA		NA	NA	NA	NA	NA	NA	NA
3197283	a	g	0.0833333	C1	b3053	glnE	synonymous	NA	NA	COG1391	O	Posttranslational modification, protein turnover, chaperones	gene
3205970	t	c	0.0833333	sample6	b3060	ttdR	missense	NA	NA	COG0583	K	Transcription	gene
3206867	a	c	0.0833333	C3	b3061	ttdA	synonymous	NA	NA	COG1951	C	Energy production and conversion	gene
3206868	c	t	0.166667	C3,C5	b3061	ttdA	missense	NA	NA	COG1951	C	Energy production and conversion	gene
3213606	g	a	0.0833333	sample49	b3067	rpoD	missense	NA	NA	COG0568	K	Transcription	gene
3215417	g	a	0.25	C1,C2,C3,C5,sample6,sample17,sample34,sample35,sample49	b3068	mug	synonymous	NA	NA	COG3663	L	Replication, recombination and repair	gene
3215450	c	t	0.0833333	sample3	b3068	mug	synonymous	NA	NA	COG3663	L	Replication, recombination and repair	gene
3218852	c	t	0.0833333	C2	b3072	aer	synonymous	NA	NA	COG0840	T	Signal transduction mechanisms	gene
3221508	a	c	0.166667	sample17,sample22	b3075	ebgR	missense	NA	NA	COG1609	K	Transcription	gene
3221509	c	t	0.0833333	sample17	b3075	ebgR	missense	NA	NA	COG1609	K	Transcription	gene
3222454	t	c	0.166667	C1,sample3	NA		NA	NA	NA	NA	NA	NA	NA
3228039	c	t	0.0833333	C5	b3079	ygjJ	missense	NA	NA	NA	NA	NA	gene
3229932	c	t	0.0833333	sample34	b3080	ygjK	missense	NA	NA	COG3408	G	Carbohydrate transport and metabolism	gene
3243642	c	t	0.0833333	sample49	b3092	uxaC	missense	NA	NA	COG1904	G	Carbohydrate transport and metabolism	gene
3247386	a	c	0.0833333	C2	b3094	exuR	missense	NA	NA	COG2186	K	Transcription	gene
3251143	c	t	0.333333	C3,sample17,sample22,sample35	b3102	yqjG	synonymous	NA	NA	COG0435	C	Energy production and conversion	gene
3254452	g	a	0.166667	C3,sample17	b3106	yhaK	missense	NA	NA	COG1741	R	General function prediction only	gene
3255327	t	c	0.0833333	C2	NA		NA	NA	NA	NA	NA	NA	NA
3256290	c	t	0.25	C2,C3,C4,sample3,sample6,sample17,sample22,sample35,sample49	b4470	cyuA	missense	NA	NA	COG3681	E	Amino acid transport and metabolism	gene
3256692	g	a	0.0833333	C2	b3110	cyuP	missense	NA	NA	COG0814	E	Amino acid transport and metabolism	gene
3272728	a	c	0.0833333	sample3	b3125	garR	synonymous	NA	NA	COG2084	I	Lipid transport and metabolism	gene
3272729	g	a	0.0833333	sample3	b3125	garR	missense	NA	NA	COG2084	I	Lipid transport and metabolism	gene
3272730	t	g	0.0833333	sample3	b3125	garR	missense	NA	NA	COG2084	I	Lipid transport and metabolism	gene
3274580	g	a	0.0833333	sample34	b3127	garP	missense	NA	NA	COG2271	G	Carbohydrate transport and metabolism	gene
3275434	a	g	0.0833333	C3	b3128	garD	synonymous	NA	NA	COG2721	G	Carbohydrate transport and metabolism	gene
3276225	t	c	0.0833333	C3	b3128	garD	missense	NA	NA	COG2721	G	Carbohydrate transport and metabolism	gene
3277905	g	a	0.0833333	C1	b3131	agaR	missense	NA	NA	COG1349	KG	NA	gene
3281077	c	t	0.0833333	C5	NA		NA	NA	NA	NA	NA	NA	NA
3285579	c	t	0.0833333	C1	b3140	agaD	synonymous	NA	NA	COG3716	G	Carbohydrate transport and metabolism	gene
3285583	c	t	0.0833333	C5	b3140	agaD	missense	NA	NA	COG3716	G	Carbohydrate transport and metabolism	gene
3287966	a	g	0.0833333	sample35	b3142	yraH	missense	NA	NA	COG3539	N	Cell motility	gene
3293583	g	a	0.25	C3,sample17,sample34	b3147	lpoA	missense	NA	NA	COG3107	M	Cell wall/membrane/envelope biogenesis	gene
3296555	t	c	0.0833333	C2	b3150	dolP	synonymous	NA	NA	COG2823	M	Cell wall/membrane/envelope biogenesis	gene
3300334	c	t	0.0833333	sample6	b3156	yhbS	missense	NA	NA	COG3153	R	General function prediction only	gene
3307142	g	a	0.166667	C4,C5	b3162	deaD	missense	NA	NA	COG0513	L	Replication, recombination and repair	gene
3307143	a	g	0.166667	C4,C5	b3162	deaD	synonymous	NA	NA	COG0513	L	Replication, recombination and repair	gene
3309123	a	c	0.0833333	C3	b3164	pnp	missense	NA	NA	COG1185	J	Translation, ribosomal structure and biogenesis	gene
3309124	c	t	0.166667	C2,C3	b3164	pnp	missense	NA	NA	COG1185	J	Translation, ribosomal structure and biogenesis	gene
3315799	g	a	0.0833333	sample49	b3168	infB	intron	NA	NA	COG0532	J	Translation, ribosomal structure and biogenesis	gene
3316265	c	t	0.25	sample17,sample22,sample34	b3169	nusA	missense	NA	NA	COG0195	K	Transcription	gene
3318223	a	g	0.0833333	C3	b3171	metY	tRNA	NA	NA	NA	NA	NA	tRNA_gene
3318600	g	a	0.0833333	sample35	NA		NA	NA	NA	NA	NA	NA	NA
3319721	c	t	0.166667	C2,sample3	b3172	argG	missense	NA	NA	COG0137	E	Amino acid transport and metabolism	gene
3319722	c	g	0.166667	sample35,sample49	b3172	argG	synonymous	NA	NA	COG0137	E	Amino acid transport and metabolism	gene
3330750	t	g	0.0833333	sample22	b3183	obgE	missense	NA	NA	COG0536	DL	NA	gene
3334689	t	c	0.0833333	sample17	NA		NA	NA	NA	NA	NA	NA	NA
3334710	a	g	0.0833333	sample3	NA		NA	NA	NA	NA	NA	NA	NA
3335077	a	c	0.166667	sample6,sample34	b3188	sfsB	missense	NA	NA	COG3423	K	Transcription	gene
3335078	c	t	0.416667	C2,C3,sample6,sample17,sample34	b3188	sfsB	missense	NA	NA	COG3423	K	Transcription	gene
3348442	g	a	0.0833333	C3	NA		NA	NA	NA	NA	NA	NA	NA
3348481	t	g	0.0833333	C5	b3207	yrbL	synonymous	NA	NA	NA	NA	NA	gene
3349502	g	a	0.25	sample6,sample17,sample22	b3208	mtgA	missense	NA	NA	COG0744	M	Cell wall/membrane/envelope biogenesis	gene
3362534	a	c	0.166667	C1,C3	b3215	yhcA	synonymous	NA	NA	COG3121	W	Extracellular structures	gene
3362535	c	t	0.416667	C1,C3,C4,C5,sample22,sample34,sample49	b3215	yhcA	missense	NA	NA	COG3121	W	Extracellular structures	gene
3362545	c	t	0.333333	C1,C3,C4,C5,sample3,sample6,sample34,sample35	b3215	yhcA	missense	NA	NA	COG3121	W	Extracellular structures	gene
3363800	g	c	0.0833333	sample34	b3216	yhcD	missense	NA	NA	COG3188	NW	NA	gene
3363801	g	a	0.416667	C2,C3,C5,sample17,sample49	b3216	yhcD	missense	NA	NA	COG3188	NW	NA	gene
3368196	t	c	0.0833333	sample17	b3220	yhcG	missense	NA	NA	COG4804	R	General function prediction only	gene
3368197	t	c	0.166667	sample35,sample49	b3220	yhcG	missense	NA	NA	COG4804	R	General function prediction only	gene
3379903	g	a	0.0833333	sample49	b3232	zapE	missense	NA	NA	COG1485	D	Cell cycle control, cell division, chromosome partitioning	gene
3380197	c	t	0.0833333	sample49	b3233	zapG	missense	NA	NA	COG3105	D	Cell cycle control, cell division, chromosome partitioning	gene
3386528	t	g	0.416667	C3,sample17,sample22,sample35,sample49	b3240	aaeB	missense	NA	NA	COG1289	S	Function unknown	gene
3390501	t	c	0.0833333	sample22	NA		NA	NA	NA	NA	NA	NA	NA
3390502	t	c	0.333333	C2,C3,sample17,sample35	NA		NA	NA	NA	NA	NA	NA	NA
3391584	t	c	0.25	C4,C5,sample49	b3244	tldD	missense	NA	NA	COG0312	OV	NA	gene
3392732	g	a	0.416667	C3,C4,sample22,sample34,sample35	b4472	yhdP	missense	NA	NA	COG3164	M	Cell wall/membrane/envelope biogenesis	gene
3392733	t	g	0.0833333	sample35	b4472	yhdP	missense	NA	NA	COG3164	M	Cell wall/membrane/envelope biogenesis	gene
3392979	g	a	0.0833333	sample17	b4472	yhdP	missense	NA	NA	COG3164	M	Cell wall/membrane/envelope biogenesis	gene
3395328	g	a	0.0833333	C5	b4472	yhdP	missense	NA	NA	COG3164	M	Cell wall/membrane/envelope biogenesis	gene
3395708	g	a	0.0833333	sample22	b4472	yhdP	missense	NA	NA	COG3164	M	Cell wall/membrane/envelope biogenesis	gene
3400729	c	t	0.0833333	C3	b3251	mreB	missense	NA	NA	COG1077	DZ	NA	gene
3402516	g	a	0.0833333	sample6	b3252	csrD	missense	NA	NA	COG2199_COG2200	T	Signal transduction mechanisms	gene
3402517	t	g	0.0833333	sample6	b3252	csrD	synonymous	NA	NA	COG2199_COG2200	T	Signal transduction mechanisms	gene
3403666	c	t	0.166667	C4,sample34	b3253	yhdH	synonymous	NA	NA	COG0604	CR	NA	gene
3404697	t	c	0.166667	C1,C2,C3,C4,C5,sample3,sample17,sample22,sample35,sample49	NA		NA	NA	NA	NA	NA	NA	NA
3404698	c	t	0.166667	C1,C2,C3,C4,C5,sample3,sample17,sample22,sample35,sample49	NA		NA	NA	NA	NA	NA	NA	NA
3405575	t	c	0.0833333	C1	b3255	accB	missense	NA	NA	COG0511	I	Lipid transport and metabolism	gene
3410973	c	t	0.0833333	C3	b3260	dusB	missense	NA	NA	COG0042	J	Translation, ribosomal structure and biogenesis	gene
3413245	c	t	0.166667	C3,sample49	b3264	envR	missense	NA	NA	COG1309	K	Transcription	gene
3415473	g	a	0.0833333	sample49	b3266	acrF	synonymous	Acriflavine [class: Acridine], Sodium Dodecyl Sulfate (SDS) [class: Organo-sulfate], Sodium Deoxycholate (SDC) [class: Acid], Tetraphenylphosphonium (TPP) [class: Quaternary Ammonium Compounds (QACs)], Benzylkonium Chloride (BAC) [class: Quaternary Ammonium Compounds (QACs)], Methyl Viologen [class: Paraquat], Ethidium Bromide [class: Phenanthridine]	cadmium-translocating P-type ATPase	COG0841	V	Defense mechanisms	gene
3415897	a	c	0.0833333	C3	b3266	acrF	missense	Acriflavine [class: Acridine], Sodium Dodecyl Sulfate (SDS) [class: Organo-sulfate], Sodium Deoxycholate (SDC) [class: Acid], Tetraphenylphosphonium (TPP) [class: Quaternary Ammonium Compounds (QACs)], Benzylkonium Chloride (BAC) [class: Quaternary Ammonium Compounds (QACs)], Methyl Viologen [class: Paraquat], Ethidium Bromide [class: Phenanthridine]	cadmium-translocating P-type ATPase	COG0841	V	Defense mechanisms	gene
3415898	c	t	0.0833333	C3	b3266	acrF	missense	Acriflavine [class: Acridine], Sodium Dodecyl Sulfate (SDS) [class: Organo-sulfate], Sodium Deoxycholate (SDC) [class: Acid], Tetraphenylphosphonium (TPP) [class: Quaternary Ammonium Compounds (QACs)], Benzylkonium Chloride (BAC) [class: Quaternary Ammonium Compounds (QACs)], Methyl Viologen [class: Paraquat], Ethidium Bromide [class: Phenanthridine]	cadmium-translocating P-type ATPase	COG0841	V	Defense mechanisms	gene
3419178	c	t	0.0833333	sample22	NA		NA	NA	NA	NA	NA	NA	NA
3423673	c	t	0.0833333	C3	b3274	rrfD	non_coding	NA	NA	NA	NA	NA	rRNA_gene
3425218	c	t	0.166667	C1,C5	b3275	rrlD	non_coding	NA	NA	NA	NA	NA	rRNA_gene
3426750	g	a	0.166667	C2,sample17	b3275	rrlD	non_coding	NA	NA	NA	NA	NA	rRNA_gene
3440794	g	a	0.166667	sample3,sample34	b3295	rpoA	missense	NA	NA	COG0202	K	Transcription	gene
3452808	g	a	0.0833333	sample35	b3320	rplC	missense	NA	NA	COG0087	J	Translation, ribosomal structure and biogenesis	gene
3457600	a	c	0.0833333	sample34	b3325	gspD	synonymous	NA	NA	COG1450	NU	NA	gene
3457601	c	t	0.0833333	sample34	b3325	gspD	missense	NA	NA	COG1450	NU	NA	gene
3461328	t	c	0.0833333	sample34	b3328	gspG	synonymous	NA	NA	COG2165	NU	NA	gene
3461329	c	t	0.166667	sample6,sample34	b3328	gspG	missense	NA	NA	COG2165	NU	NA	gene
3463827	a	c	0.166667	C2,C3	b3332	gspK	missense	NA	NA	COG3156	U	Intracellular trafficking, secretion, and vesicular transport	gene
3463829	t	g	0.25	C2,C3,C5	b3332	gspK	missense	NA	NA	COG3156	U	Intracellular trafficking, secretion, and vesicular transport	gene
3470743	g	a	0.166667	C2,sample22	b3339	tufA	missense	NA	NA	COG0050	J	Translation, ribosomal structure and biogenesis	gene
3470761	g	a	0.25	C4,sample6,sample35	b3339	tufA	missense	NA	NA	COG0050	J	Translation, ribosomal structure and biogenesis	gene
3473933	g	a	0.25	C3,C4,sample3	b3341	rpsG	missense	NA	NA	COG0049	J	Translation, ribosomal structure and biogenesis	gene
3477430	g	a	0.333333	C1,C2,sample3,sample35	NA		NA	NA	NA	NA	NA	NA	NA
3477451	g	a	0.0833333	C4	NA		NA	NA	NA	NA	NA	NA	NA
3478364	g	a	0.0833333	C3	b3349	slyD	missense	NA	NA	COG1047	O	Posttranslational modification, protein turnover, chaperones	gene
3478478	g	a	0.0833333	C1	b3349	slyD	missense	NA	NA	COG1047	O	Posttranslational modification, protein turnover, chaperones	gene
3482547	g	a	0.166667	C2,C3	b3352	yheS	missense	NA	NA	COG0488	R	General function prediction only	gene
3482548	t	g	0.0833333	C3	b3352	yheS	missense	NA	NA	COG0488	R	General function prediction only	gene
3486361	g	a	0.0833333	C4	b3357	crp	missense	NA	NA	COG0664	T	Signal transduction mechanisms	gene
3490793	g	a	0.0833333	sample6	b3360	pabA	missense	NA	NA	COG0512	EH	NA	gene
3492281	g	a	0.0833333	C3	b3363	ppiA	missense	NA	NA	COG0652	O	Posttranslational modification, protein turnover, chaperones	gene
3500637	c	a	0.0833333	C3	b3370	frlA	missense	NA	NA	COG0531	E	Amino acid transport and metabolism	gene
3501615	a	g	0.0833333	C3	b3371	frlB	synonymous	NA	NA	COG2222	M	Cell wall/membrane/envelope biogenesis	gene
3503176	t	c	0.0833333	C2	b3374	frlD	synonymous	NA	NA	COG0524	G	Carbohydrate transport and metabolism	gene
3503177	c	t	0.25	C2,C4,sample3	b3374	frlD	missense	NA	NA	COG0524	G	Carbohydrate transport and metabolism	gene
3504865	t	c	0.0833333	C3	NA		NA	NA	NA	NA	NA	NA	NA
3509149	c	t	0.25	C2,sample22,sample34	b3380	yhfW	missense	NA	NA	COG1015	G	Carbohydrate transport and metabolism	gene
3514983	g	a	0.0833333	sample35	b3386	rpe	missense	NA	NA	COG0036	G	Carbohydrate transport and metabolism	gene
3515609	c	t	0.333333	C1,C3,C4,sample3,sample6,sample17,sample22,sample35	b3387	dam	missense	NA	NA	COG0338	L	Replication, recombination and repair	gene
3520505	g	a	0.0833333	C3	b3391	hofQ	missense	NA	NA	COG4796	U	Intracellular trafficking, secretion, and vesicular transport	gene
3520506	a	g	0.0833333	C3	b3391	hofQ	synonymous	NA	NA	COG4796	U	Intracellular trafficking, secretion, and vesicular transport	gene
3522065	a	g	0.0833333	sample34	b3395	hofM	synonymous	NA	NA	COG4972	NU	NA	gene
3525701	t	c	0.0833333	C1	b3397	nudE	stop_gained	NA	NA	COG0494	V	Defense mechanisms	gene
3526297	g	a	0.25	C1,sample3,sample35	NA		NA	NA	NA	NA	NA	NA	NA
3526564	t	c	0.166667	sample6,sample49	b3398	igaA	synonymous	NA	NA	NA	NA	NA	gene
3526565	c	t	0.166667	sample6,sample49	b3398	igaA	missense	NA	NA	NA	NA	NA	gene
3528245	c	t	0.416667	C1,C4,C5,sample17,sample34,sample35,sample49	b3398	igaA	missense	NA	NA	NA	NA	NA	gene
3530192	c	t	0.166667	sample6,sample49	b3401	hslO	missense	NA	NA	COG1281	O	Posttranslational modification, protein turnover, chaperones	gene
3531019	c	t	0.166667	C5,sample3	b3402	yhgE	missense	NA	NA	COG1511	S	Function unknown	gene
3535438	a	c	0.0833333	sample3	b3404	envZ	missense	NA	NA	COG0642	T	Signal transduction mechanisms	gene
3537732	c	a	0.25	C1,C4,sample17	b3407	yhgF	missense	NA	NA	COG2183	K	Transcription	gene
3537733	g	a	0.0833333	sample49	b3407	yhgF	missense	NA	NA	COG2183	K	Transcription	gene
3545719	c	t	0.166667	C4,sample22	b3414	nfuA	synonymous	NA	NA	COG0316	O	Posttranslational modification, protein turnover, chaperones	gene
3548121	g	a	0.333333	C3,sample3,sample17,sample22	b3416	malQ	synonymous	NA	NA	COG1640	G	Carbohydrate transport and metabolism	gene
3561322	c	t	0.166667	C1,C4	b3424	glpG	missense	NA	NA	COG0705	O	Posttranslational modification, protein turnover, chaperones	gene
3571088	g	a	0.166667	sample6,sample17	b3431	glgX	missense	NA	NA	COG1523	G	Carbohydrate transport and metabolism	gene
3571089	a	g	0.166667	sample6,sample17	b3431	glgX	synonymous	NA	NA	COG1523	G	Carbohydrate transport and metabolism	gene
3571192	c	t	0.0833333	C5	b3431	glgX	missense	NA	NA	COG1523	G	Carbohydrate transport and metabolism	gene
3572489	c	t	0.0833333	C4	b3432	glgB	synonymous	NA	NA	COG0296	G	Carbohydrate transport and metabolism	gene
3602491	c	t	0.416667	C2,C3,C4,sample3,sample6,sample34,sample49	b3463	ftsE	missense	NA	NA	COG2884	D	Cell cycle control, cell division, chromosome partitioning	gene
3605876	a	c	0.0833333	sample22	b3468	yhhN	synonymous	NA	NA	COG3714	S	Function unknown	gene
3605877	c	t	0.166667	sample22,sample35	b3468	yhhN	missense	NA	NA	COG3714	S	Function unknown	gene
3608838	g	a	0.416667	C1,C4,C5,sample6,sample17,sample22,sample49	b3470	tusA	synonymous	NA	NA	COG0425	JHO	NA	gene
3612726	t,a	c	0.0833333	C3,sample34	b3474	yhhT	synonymous,missense	NA	NA	COG0628	R	General function prediction only	gene
3612727	c	t	0.166667	C3,sample34	b3474	yhhT	missense	NA	NA	COG0628	R	General function prediction only	gene
3612728	t	g	0.0833333	C3	b3474	yhhT	synonymous	NA	NA	COG0628	R	General function prediction only	gene
3619209	a	g	0.0833333	C4	b3482	rhsB	synonymous	NA	NA	COG3209	R	General function prediction only	gene
3619269	g	a	0.0833333	C4	b3482	rhsB	synonymous	NA	NA	COG3209	R	General function prediction only	gene
3619856	c	t	0.0833333	sample22	b3482	rhsB	missense	NA	NA	COG3209	R	General function prediction only	gene
3621084	a	g	0.0833333	C2	b3482	rhsB	synonymous	NA	NA	COG3209	R	General function prediction only	gene
3632746	t	c	0.0833333	sample35	NA		NA	NA	NA	NA	NA	NA	NA
3639069	a	c	0.0833333	sample3	b3493	pitA	synonymous	Zinc (Zn), Tellurium (Te)	DNA-binding response regulator	COG0306	P	Inorganic ion transport and metabolism	gene
3639070	c	t	0.166667	C4,sample3	b3493	pitA	missense	Zinc (Zn), Tellurium (Te)	DNA-binding response regulator	COG0306	P	Inorganic ion transport and metabolism	gene
3641805	g	a	0.0833333	sample22	b3496	dtpB	missense	NA	NA	COG3104	E	Amino acid transport and metabolism	gene
3698494	g	a	0.0833333	C1	b3538	bcsG	missense	NA	NA	NA	NA	NA	gene
3700238	t	c	0.0833333	sample17	NA		NA	NA	NA	NA	NA	NA	NA
3705063	c	t	0.0833333	C3	b3543	dppB	missense	NA	NA	COG0601	EP	NA	gene
3711920	g	a	0.5	C1,C5,sample17,sample22,sample34,sample35	b3547	yhjX	missense	NA	NA	COG0477	GEPR	NA	gene
3711921	t	g	0.5	C1,C5,sample17,sample22,sample34,sample35	b3547	yhjX	synonymous	NA	NA	COG0477	GEPR	NA	gene
3730088	a	c	0.0833333	sample35	b3565	xylA	missense	NA	NA	COG2115	G	Carbohydrate transport and metabolism	gene
3730089	c	t	0.166667	sample3,sample35	b3565	xylA	missense	NA	NA	COG2115	G	Carbohydrate transport and metabolism	gene
3732582	a	g	0.0833333	sample17	b3567	xylG	missense	NA	NA	COG1129	G	Carbohydrate transport and metabolism	gene
3732585	t	c	0.0833333	sample17	b3567	xylG	stop_gained	NA	NA	COG1129	G	Carbohydrate transport and metabolism	gene
3735382	a	g	0.0833333	C5	b3569	xylR	stop_gained	NA	NA	COG1609	K	Transcription	gene
3754804	a	g	0.25	C2,sample17,sample34	NA		NA	NA	NA	NA	NA	NA	NA
3756184	g	a	0.0833333	sample3	b3588	aldB	missense	NA	NA	COG1012	I	Lipid transport and metabolism	gene
3756185	t	g	0.0833333	sample3	b3588	aldB	synonymous	NA	NA	COG1012	I	Lipid transport and metabolism	gene
3762847	c	t	0.0833333	sample3	b3593	rhsA	missense	NA	NA	COG3209	R	General function prediction only	gene
3764075	g	a	0.0833333	C4	b3593	rhsA	synonymous	NA	NA	COG3209	R	General function prediction only	gene
3765356	g	a	0.166667	C2,C4	b3593	rhsA	synonymous	NA	NA	COG3209	R	General function prediction only	gene
3765359	c	t	0.0833333	C4	b3593	rhsA	synonymous	NA	NA	COG3209	R	General function prediction only	gene
3765653	c	t	0.0833333	C4	b3593	rhsA	synonymous	NA	NA	COG3209	R	General function prediction only	gene
3765661	c	a	0.166667	C2,C4	b3593	rhsA	missense	NA	NA	COG3209	R	General function prediction only	gene
3765752	g	c	0.0833333	C4	b3593	rhsA	synonymous	NA	NA	COG3209	R	General function prediction only	gene
3765854	a	g	0.0833333	C4	b3593	rhsA	synonymous	NA	NA	COG3209	R	General function prediction only	gene
3769826	g	a	0.166667	sample17,sample34	NA		NA	NA	NA	NA	NA	NA	NA
3770238	t	c	0.0833333	sample22	NA		NA	NA	NA	NA	NA	NA	NA
3773085	t	c	0.0833333	sample17	b3599	mtlA	synonymous	NA	NA	COG2213	G	Carbohydrate transport and metabolism	gene
3773086	c	t	0.0833333	sample17	b3599	mtlA	missense	NA	NA	COG2213	G	Carbohydrate transport and metabolism	gene
3774190	g	a	0.166667	sample6,sample17	b3599	mtlA	missense	NA	NA	COG2213	G	Carbohydrate transport and metabolism	gene
3784354	c	t	0.25	C1,C2,C3,C4,sample3,sample17,sample22,sample34,sample35	b3610	grxC	missense	NA	NA	COG0695	O	Posttranslational modification, protein turnover, chaperones	gene
3789685	g	a	0.0833333	sample6	b3615	waaH	missense	NA	NA	COG0463	M	Cell wall/membrane/envelope biogenesis	gene
3792253	g	a	0.416667	C1,C2,C3,sample6,sample17,sample34,sample49	b3617	kbl	missense	NA	NA	COG0156	H	Coenzyme transport and metabolism	gene
3792254	t	g	0.0833333	C3	b3617	kbl	missense	NA	NA	COG0156	H	Coenzyme transport and metabolism	gene
3794660	c	t	0.0833333	sample22	b3619	rfaD	missense	NA	NA	COG0451	M	Cell wall/membrane/envelope biogenesis	gene
3796065	g	a	0.25	C3,sample17,sample22	b3621	waaC	synonymous	NA	NA	COG0859	M	Cell wall/membrane/envelope biogenesis	gene
3796174	c	t	0.333333	C2,sample3,sample6,sample35	b3621	waaC	missense	NA	NA	COG0859	M	Cell wall/membrane/envelope biogenesis	gene
3807240	g	a	0.416667	C3,sample6,sample17,sample22,sample35	b3632	waaQ	missense	NA	NA	COG0859	M	Cell wall/membrane/envelope biogenesis	gene
3809967	c	t	0.166667	C1,C2	b3634	coaD	missense	NA	NA	COG0669	H	Coenzyme transport and metabolism	gene
3812429	g	a	0.25	C2,C3,sample17	b3638	yicR	missense	NA	NA	COG2003	L	Replication, recombination and repair	gene
3812630	c	t	0.0833333	C2	NA		NA	NA	NA	NA	NA	NA	NA
3818343	c	t	0.0833333	C4	b3645	dinD	missense	NA	NA	NA	NA	NA	gene
3820264	g	a	0.25	C1,C2,C4,sample6,sample17,sample22,sample34,sample35,sample49	b3647	ligB	missense	NA	NA	COG0272	L	Replication, recombination and repair	gene
3820265	a	g	0.333333	C1,C4,sample34,sample35	b3647	ligB	synonymous	NA	NA	COG0272	L	Replication, recombination and repair	gene
3827806	g	a	0.0833333	C3	b3653	gltS	missense	NA	NA	COG0786	E	Amino acid transport and metabolism	gene
3834808	t	c	0.166667	C4,sample17	b3657	yicJ	synonymous	NA	NA	COG2211	G	Carbohydrate transport and metabolism	gene
3835382	c	t	0.166667	C2,sample22	b3657	yicJ	missense	NA	NA	COG2211	G	Carbohydrate transport and metabolism	gene
3844016	g	a	0.166667	sample3,sample49	b3665	adeD	missense	Ethidium Bromide [class: Phenanthridine]	heavy metal translocating P-type ATPase	COG1001	F	Nucleotide transport and metabolism	gene
3844215	g	a	0.0833333	sample3	b3665	adeD	synonymous	Ethidium Bromide [class: Phenanthridine]	heavy metal translocating P-type ATPase	COG1001	F	Nucleotide transport and metabolism	gene
3846305	c	t	0.25	C1,C2,C3,C4,sample6,sample17,sample22,sample34,sample35	b3666	uhpT	missense	NA	NA	COG2271	G	Carbohydrate transport and metabolism	gene
3846891	c	t	0.0833333	C3	b3666	uhpT	missense	NA	NA	COG2271	G	Carbohydrate transport and metabolism	gene
3883247	g	a	0.333333	C5,sample17,sample34,sample35	b3702	dnaA	synonymous	NA	NA	COG0593	L	Replication, recombination and repair	gene
3883248	a	g	0.333333	C5,sample17,sample34,sample35	b3702	dnaA	missense	NA	NA	COG0593	L	Replication, recombination and repair	gene
3883249	a	g	0.0833333	sample22	b3702	dnaA	missense	NA	NA	COG0593	L	Replication, recombination and repair	gene
3886773	c	t	0.0833333	sample17	NA		NA	NA	NA	NA	NA	NA	NA
3886964	t	c	0.0833333	sample34	b3706	mnmE	missense	NA	NA	COG0486	J	Translation, ribosomal structure and biogenesis	gene
3894191	g	a	0.166667	sample3,sample6	b3712	yieE	missense	NA	NA	COG2091	H	Coenzyme transport and metabolism	gene
3899127	a	g	0.0833333	C1	b3718	yieK	synonymous	NA	NA	COG0363	G	Carbohydrate transport and metabolism	gene
3915862	g	a	0.416667	C1,C2,C3,C4,sample3,sample6,sample34	b3731	atpC	synonymous	NA	NA	COG0355	C	Energy production and conversion	gene
3915863	a	g	0.0833333	C2	b3731	atpC	missense	NA	NA	COG0355	C	Energy production and conversion	gene
3917656	g	a	0.166667	C1,C2,C3,C4,C5,sample3,sample6,sample17,sample35,sample49	b3733	atpG	missense	NA	NA	COG0224	C	Energy production and conversion	gene
3918794	g	a	0.416667	C3,C5,sample6,sample22,sample34	b3734	atpA	missense	NA	NA	COG0056	C	Energy production and conversion	gene
3921083	g	a	0.166667	sample17,sample34	b3737	atpE	missense	NA	NA	COG0636	C	Energy production and conversion	gene
3921882	g	a	0.0833333	sample49	b3738	atpB	missense	NA	NA	COG0356	C	Energy production and conversion	gene
3922924	t	c	0.0833333	sample22	NA		NA	NA	NA	NA	NA	NA	NA
3925728	c	t	0.333333	C3,C5,sample17,sample35	NA		NA	NA	NA	NA	NA	NA	NA
3929317	g	a	0.25	C1,C3,sample17	b3745	viaA	missense	NA	NA	COG2425	S	Function unknown	gene
3933487	g	a	0.0833333	C5	b3748	rbsD	missense	NA	NA	COG1869	G	Carbohydrate transport and metabolism	gene
3933488	a	g	0.0833333	C5	b3748	rbsD	synonymous	NA	NA	COG1869	G	Carbohydrate transport and metabolism	gene
3942431	a	c	0.0833333	C3	b3756	rrsC	non_coding	NA	NA	NA	NA	NA	rRNA_gene
3942432	c	t	0.0833333	C3	b3756	rrsC	non_coding	NA	NA	NA	NA	NA	rRNA_gene
3943454	t	c	0.0833333	C2	b3757	gltU	tRNA	NA	NA	NA	NA	NA	tRNA_gene
3943456	g	a	0.0833333	C2	b3757	gltU	tRNA	NA	NA	NA	NA	NA	tRNA_gene
3943737	c	t	0.0833333	sample22	b3758	rrlC	non_coding	NA	NA	NA	NA	NA	rRNA_gene
3945193	g	a	0.0833333	sample22	b3758	rrlC	non_coding	NA	NA	NA	NA	NA	rRNA_gene
3945269	g	a	0.166667	C5,sample35	b3758	rrlC	non_coding	NA	NA	NA	NA	NA	rRNA_gene
3947939	g	a	0.416667	C1,C3,sample3,sample17,sample35	b4480	hdfR	missense	NA	NA	COG0583	K	Transcription	gene
3965955	c	t	0.25	C5,sample22,sample35	b3781	trxA	synonymous	NA	NA	COG0526	O	Posttranslational modification, protein turnover, chaperones	gene
3967770	a	c	0.0833333	sample17	NA		NA	NA	NA	NA	NA	NA	NA
3968622	g	a	0.0833333	C4	b3784	rfe	missense	NA	NA	COG0472	M	Cell wall/membrane/envelope biogenesis	gene
3968623	t	g	0.0833333	C4	b3784	rfe	missense	NA	NA	COG0472	M	Cell wall/membrane/envelope biogenesis	gene
3979463	g	a	0.0833333	sample34	b3793	wzyE	missense	NA	NA	NA	NA	NA	gene
3979464	t	g	0.0833333	sample34	b3793	wzyE	missense	NA	NA	NA	NA	NA	gene
3984677	g	a	0.333333	C3,C4,sample35,sample49	b3801	aslA	missense	NA	NA	COG3119	P	Inorganic ion transport and metabolism	gene
3991969	c	t	0.333333	C1,C4,sample3,sample49	b3806	cyaA	missense	NA	NA	COG3072	T	Signal transduction mechanisms	gene
3991970	t	g	0.0833333	C4	b3806	cyaA	missense	NA	NA	COG3072	T	Signal transduction mechanisms	gene
4001260	g	a	0.0833333	sample6	b4799	ysgD	missense	NA	NA	NA	NA	NA	gene
4001574	c	t	0.166667	sample3,sample17	b3816	corA	missense	Magnesium (Mg), Cobalt (Co), Nickel (Ni), Manganese (Mn)	heavy metal translocating P-type ATPase	COG0598	P	Inorganic ion transport and metabolism	gene
4002304	c	t	0.0833333	C5	b3816	corA	synonymous	Magnesium (Mg), Cobalt (Co), Nickel (Ni), Manganese (Mn)	heavy metal translocating P-type ATPase	COG0598	P	Inorganic ion transport and metabolism	gene
4002430	g	a	0.166667	sample3,sample22	b3817	yigF	missense	NA	NA	NA	NA	NA	gene
4002431	t	g	0.0833333	sample22	b3817	yigF	synonymous	NA	NA	NA	NA	NA	gene
4002594	g	a	0.25	C4,sample6,sample22	b3817	yigF	missense	NA	NA	NA	NA	NA	gene
4002613	g	a	0.166667	sample17,sample34	b3817	yigF	missense	NA	NA	NA	NA	NA	gene
4011884	c	t	0.416667	C1,C3,sample17,sample22,sample49	b3827	bioP	missense	NA	NA	COG0697	GER	NA	gene
4016921	t	c	0.166667	C2,sample3	b3831	udp	missense	NA	NA	COG2820	F	Nucleotide transport and metabolism	gene
4016922	g	a	0.25	C2,sample3,sample35	b3831	udp	synonymous	NA	NA	COG2820	F	Nucleotide transport and metabolism	gene
4016923	t	g	0.0833333	sample3	b3831	udp	missense	NA	NA	COG2820	F	Nucleotide transport and metabolism	gene
4018581	a	g	0.0833333	sample3	b3832	rmuC	missense	NA	NA	COG1322	L	Replication, recombination and repair	gene
4019226	c	t	0.166667	sample3,sample49	b3833	ubiE	synonymous	NA	NA	COG2226	HJ	NA	gene
4021098	c	t	0.333333	C5,sample6,sample22,sample34	b3835	ubiB	synonymous	NA	NA	COG0661	HT	NA	gene
4021522	a	c	0.166667	C2,sample34	b3835	ubiB	missense	NA	NA	COG0661	HT	NA	gene
4021523	c	t	0.333333	C2,C4,C5,sample34	b3835	ubiB	missense	NA	NA	COG0661	HT	NA	gene
4022387	g	a	0.25	C3,C5,sample35	b3838	tatB	missense	NA	NA	COG1826	U	Intracellular trafficking, secretion, and vesicular transport	gene
4033216	c	t	0.25	C5,sample3,sample34	b3849	trkH	synonymous	NA	NA	COG0168	P	Inorganic ion transport and metabolism	gene
4034807	g	a	0.0833333	C5	b3850	hemG	missense	NA	NA	COG4635	H	Coenzyme transport and metabolism	gene
4037552	c	t	0.0833333	C5	b3854	rrlA	non_coding	NA	NA	NA	NA	NA	rRNA_gene
4039083	g	a	0.0833333	sample49	b3854	rrlA	non_coding	NA	NA	NA	NA	NA	rRNA_gene
4039506	g	a	0.0833333	sample17	b3854	rrlA	non_coding	NA	NA	NA	NA	NA	rRNA_gene
4055332	c	t	0.25	C3,sample17,sample35	b3869	glnL	synonymous	NA	NA	COG3852	T	Signal transduction mechanisms	gene
4064603	c	t	0.0833333	C5	b3876	yihO	synonymous	NA	NA	COG2211	G	Carbohydrate transport and metabolism	gene
4077463	g	a	0.416667	C1,C3,C5,sample3,sample22,sample34,sample49	b3888	fabY	synonymous	NA	NA	COG1246_COG2050	E_Q	NA	gene
4077773	t	c	0.0833333	sample6	b3888	fabY	synonymous	NA	NA	COG1246_COG2050	E_Q	NA	gene
4077774	c	t	0.0833333	C1,C3,C4,C5,sample3,sample6,sample17,sample22,sample34,sample35,sample49	b3888	fabY	missense	NA	NA	COG1246_COG2050	E_Q	NA	gene
4079903	c	t	0.25	C3,sample6,sample17	b3890	yiiF	synonymous	NA	NA	NA	NA	NA	gene
4088111	t	c	0.166667	sample3,sample17	b3897	frvR	missense	NA	NA	COG3711_COG1762	KGT	Transcription_Carbohydrate transport and metabolism_Signal transduction mechanisms	gene
4099438	t	c	0.0833333	sample34	b3906	rhaR	missense	NA	NA	COG2207	K	Transcription	gene
4099694	g	a	0.0833333	C3	b3907	rhaT	missense	NA	NA	COG0697	GER	NA	gene
4099695	t	g	0.0833333	C3	b3907	rhaT	synonymous	NA	NA	COG0697	GER	NA	gene
4102239	t	c	0.0833333	sample49	b3909	kdgT	synonymous	NA	NA	NA	NA	NA	gene
4102240	c	t	0.0833333	sample49	b3909	kdgT	missense	NA	NA	NA	NA	NA	gene
4104807	t	g	0.0833333	sample34	b3911	cpxA	missense	Hydrogen Peroxide (H2O2) [class: Peroxides], Benzylkonium Chloride (BAC) [class: Quaternary Ammonium Compounds (QACs)], Chlorhexidine [class: Biguanides]	metal cation transporting P-type ATPase CtpD	COG0642	T	Signal transduction mechanisms	gene
4107342	g	a	0.0833333	sample35	b3915	fieF	missense	Iron (Fe), Zinc (Zn), Cobalt (Co), Cadmium (Cd), Nickel (Ni)	cadmium-translocating P-type ATPase	COG0053	P	Inorganic ion transport and metabolism	gene
4107343	a	g	0.0833333	sample35	b3915	fieF	missense	Iron (Fe), Zinc (Zn), Cobalt (Co), Cadmium (Cd), Nickel (Ni)	cadmium-translocating P-type ATPase	COG0053	P	Inorganic ion transport and metabolism	gene
4110736	g	a	0.0833333	C5	NA		NA	NA	NA	NA	NA	NA	NA
4110737	a	g	0.0833333	C5	NA		NA	NA	NA	NA	NA	NA	NA
4113362	a	c	0.0833333	sample49	b3923	uspD	missense	NA	NA	COG0589	T	Signal transduction mechanisms	gene
4113363	c	t	0.166667	sample34,sample49	b3923	uspD	missense	NA	NA	COG0589	T	Signal transduction mechanisms	gene
4124343	a	c	0.0833333	sample49	b3934	cytR	missense	NA	NA	COG1609	K	Transcription	gene
4124344	c	t	0.0833333	sample49	b3934	cytR	missense	NA	NA	COG1609	K	Transcription	gene
4126493	t	c	0.0833333	C1	b3935	priA	synonymous	NA	NA	COG1198	L	Replication, recombination and repair	gene
4126494	c	t	0.0833333	C1	b3935	priA	missense	NA	NA	COG1198	L	Replication, recombination and repair	gene
4154680	c	t	0.0833333	sample35	b3957	argE	synonymous	NA	NA	COG0624	E	Amino acid transport and metabolism	gene
4168391	t	c	0.0833333	sample6	b3969	gltT	tRNA	NA	NA	NA	NA	NA	tRNA_gene
4168393	g	a	0.0833333	C4	b3969	gltT	tRNA	NA	NA	NA	NA	NA	tRNA_gene
4168674	c	t	0.166667	C4,sample35	b3970	rrlB	non_coding	NA	NA	NA	NA	NA	rRNA_gene
4170206	g	a	0.0833333	sample6	b3970	rrlB	non_coding	NA	NA	NA	NA	NA	rRNA_gene
4170627	g	a	0.166667	C4,sample49	b3970	rrlB	non_coding	NA	NA	NA	NA	NA	rRNA_gene
4176512	c	t	0.0833333	sample22	b3980	tufB	missense	NA	NA	COG0050	J	Translation, ribosomal structure and biogenesis	gene
4176530	c	t	0.25	C1,C2,sample3,sample6,sample17,sample22,sample34,sample35,sample49	b3980	tufB	missense	NA	NA	COG0050	J	Translation, ribosomal structure and biogenesis	gene
4183141	a	c	0.166667	C5,sample35	b3987	rpoB	missense	NA	NA	COG0085	K	Transcription	gene
4183142	c	t	0.5	C4,C5,sample22,sample34,sample35,sample49	b3987	rpoB	missense	NA	NA	COG0085	K	Transcription	gene
4183256	c	t	0.333333	C3,C4,sample3,sample6,sample17,sample22,sample35,sample49	b3987	rpoB	missense	NA	NA	COG0085	K	Transcription	gene
4195166	g	a	0.0833333	sample22	b3994	thiC	missense	NA	NA	COG0422	H	Coenzyme transport and metabolism	gene
4195167	t	g	0.0833333	sample22	b3994	thiC	synonymous	NA	NA	COG0422	H	Coenzyme transport and metabolism	gene
4199014	g	a	0.0833333	sample3	b3998	nfi	synonymous	NA	NA	COG1515	L	Replication, recombination and repair	gene
4200132	a	c	0.0833333	sample3	NA		NA	NA	NA	NA	NA	NA	NA
4200133	c	t	0.0833333	sample3	NA		NA	NA	NA	NA	NA	NA	NA
4204559	t	c	0.0833333	sample17	b4004	zraR	synonymous	Zinc (Zn)	copper transporter	COG2204	T	Signal transduction mechanisms	gene
4209793	t	c	0.166667	C1,C4	b4008	gltV	tRNA	NA	NA	NA	NA	NA	tRNA_gene
4209795	g	a	0.0833333	C2	b4008	gltV	tRNA	NA	NA	NA	NA	NA	tRNA_gene
4210076	c	t	0.166667	C1,C3	b4009	rrlE	non_coding	NA	NA	NA	NA	NA	rRNA_gene
4223844	g	a	0.0833333	sample3	b4019	metH	missense	NA	NA	COG0646	E	Amino acid transport and metabolism	gene
4227960	c	t	0.0833333	C4	b4020	yjbB	missense	NA	NA	COG1283	P	Inorganic ion transport and metabolism	gene
4238270	c	t	0.166667	sample6,sample34	b4029	yjbH	missense	NA	NA	NA	NA	NA	gene
4240176	t	g	0.0833333	sample3	NA		NA	NA	NA	NA	NA	NA	NA
4240177	t	c	0.166667	C4,sample6	NA		NA	NA	NA	NA	NA	NA	NA
4241476	g	a	0.0833333	C4	b4031	xylE	missense	NA	NA	COG0477	GEPR	NA	gene
4241477	a	g	0.0833333	C4	b4031	xylE	synonymous	NA	NA	COG0477	GEPR	NA	gene
4245957	g	a	0.0833333	C5	b4034	malE	missense	NA	NA	COG2182	G	Carbohydrate transport and metabolism	gene
4259367	g	a	0.166667	C1,C2,C3,C4,C5,sample3,sample17,sample22,sample34,sample49	b4045	yjbJ	missense	NA	NA	COG3237	S	Function unknown	gene
4260053	g	a	0.333333	C1,C2,C4,sample34	NA		NA	NA	NA	NA	NA	NA	NA
4262591	g	a	0.166667	C3,C4	b4049	dusA	missense	NA	NA	COG0042	J	Translation, ribosomal structure and biogenesis	gene
4263568	g	a	0.0833333	C4	b4051	qorA	missense	NA	NA	COG0604	CR	NA	gene
4263569	t	g	0.0833333	C4	b4051	qorA	synonymous	NA	NA	COG0604	CR	NA	gene
4269511	a	c	0.166667	C5,sample35	b4055	aphA	missense	NA	NA	COG3700	PR	NA	gene
4269512	c	t	0.333333	C3,C5,sample6,sample35	b4055	aphA	synonymous	NA	NA	COG3700	PR	NA	gene
4271161	g	a	0.0833333	sample22	b4058	uvrA	missense	NA	NA	COG0178	L	Replication, recombination and repair	gene
4275420	t	g	0.166667	C1,C4	NA		NA	NA	NA	NA	NA	NA	NA
4276966	g	a	0.166667	C5,sample35	b4061	pdeC	missense	NA	NA	COG4943	T	Signal transduction mechanisms	gene
4281178	c	t	0.0833333	sample6	b4065	yjcE	missense	NA	NA	COG0025	P	Inorganic ion transport and metabolism	gene
4287929	c	t	0.0833333	sample49	b4070	nrfA	missense	NA	NA	COG3303	P	Inorganic ion transport and metabolism	gene
4300867	t	c	0.0833333	C3	b4080	mdtP	stop_gained	NA	NA	COG1538	M	Cell wall/membrane/envelope biogenesis	gene
4305619	c	t	0.25	C1,C4,sample3	b4083	yjcS	missense	NA	NA	COG2015	Q	Secondary metabolites biosynthesis, transport and catabolism	gene
4307257	g	a	0.25	C1,sample6,sample49	b4084	alsK	synonymous	NA	NA	COG1940	GK	NA	gene
4321240	g	a	0.333333	C4,sample3,sample17,sample34	b4100	phnH	missense	NA	NA	COG3625	P	Inorganic ion transport and metabolism	gene
4324038	a	c	0.25	C1,sample22,sample49	b4105	phnD	missense	NA	NA	COG3221	P	Inorganic ion transport and metabolism	gene
4324039	c	t	0.416667	C1,C5,sample3,sample6,sample17,sample22,sample49	b4105	phnD	missense	NA	NA	COG3221	P	Inorganic ion transport and metabolism	gene
4325284	a	g	0.166667	C3,sample6	NA		NA	NA	NA	NA	NA	NA	NA
4325396	g	a	0.25	C2,C3,sample22	b4107	yjdN	missense	NA	NA	COG2764	C	Energy production and conversion	gene
4327269	a,t	c	0.166667	C1,C3,C5	b4109	rdcA	synonymous,missense	NA	NA	NA	NA	NA	gene
4330672	c	g	0.0833333	C3	b4111	proP	synonymous	NA	NA	COG0477	GEPR	NA	gene
4333382	g	a	0.0833333	sample22	b4113	basR	missense	NA	NA	COG0745	TK	NA	gene
4338343	g	a	0.25	C1,C2,C3,C4,C5,sample17,sample22,sample35,sample49	b4117	adiA	missense	NA	NA	COG1982	E	Amino acid transport and metabolism	gene
4345634	g	a	0.0833333	sample34	NA		NA	NA	NA	NA	NA	NA	NA
4347300	a	c	0.0833333	C3	b4122	fumB	missense	NA	NA	COG1838	C	Energy production and conversion	gene
4347301	c	t	0.25	C3,sample6,sample35	b4122	fumB	missense	NA	NA	COG1838	C	Energy production and conversion	gene
4348787	g	a	0.0833333	C2	NA		NA	NA	NA	NA	NA	NA	NA
4353396	c	t	0.333333	C2,C3,C4,sample3,sample6,sample17,sample22,sample35	b4129	lysU	missense	NA	NA	COG1190	J	Translation, ribosomal structure and biogenesis	gene
4356463	a	g	0.0833333	sample49	NA		NA	NA	NA	NA	NA	NA	NA
4359225	t	c	0.0833333	C3	b4132	cadB	stop_gained	NA	NA	COG0531	E	Amino acid transport and metabolism	gene
4359226	g	c	0.0833333	C3	b4132	cadB	missense	NA	NA	COG0531	E	Amino acid transport and metabolism	gene
4362979	g	a	0.416667	C1,C4,sample6,sample17,sample22,sample34,sample35	b4135	yjdC	synonymous	NA	NA	COG1309	K	Transcription	gene
4365515	g	a	0.166667	C5,sample49	b4138	dcuA	missense	NA	NA	COG2704	G	Carbohydrate transport and metabolism	gene
4365516	t	g	0.0833333	C5	b4138	dcuA	missense	NA	NA	COG2704	G	Carbohydrate transport and metabolism	gene
4367783	c	t	0.25	C4,C5,sample35	b4139	aspA	missense	NA	NA	COG1027	E	Amino acid transport and metabolism	gene
4368523	g	a	0.166667	C3,sample35	NA		NA	NA	NA	NA	NA	NA	NA
4368524	a	g	0.0833333	C3	NA		NA	NA	NA	NA	NA	NA	NA
4372505	c	t	0.166667	C4,sample49	b4143	groL	missense	NA	NA	COG0459	O	Posttranslational modification, protein turnover, chaperones	gene
4375352	g	a	0.0833333	sample49	b4146	epmB	synonymous	NA	NA	COG1509	E	Amino acid transport and metabolism	gene
4375805	g	a	0.333333	C5,sample3,sample6,sample35	b4147	efp	missense	NA	NA	COG0231	J	Translation, ribosomal structure and biogenesis	gene
4375806	a	g	0.0833333	sample3	b4147	efp	synonymous	NA	NA	COG0231	J	Translation, ribosomal structure and biogenesis	gene
4376881	c	t	0.0833333	sample22	b4148	gdx	missense	NA	NA	COG2076	V	Defense mechanisms	gene
4378465	c	t	0.166667	C3,sample6	b4150	ampC	synonymous	NA	NA	COG1680	V	Defense mechanisms	gene
4388028	c	t	0.166667	C5,sample34	b4159	mscM	missense	NA	NA	COG3264	M	Cell wall/membrane/envelope biogenesis	gene
4392263	c	t	0.333333	C2,C3,C4,sample17,sample22,sample34,sample35,sample49	NA		NA	NA	NA	NA	NA	NA	NA
4396679	c	t	0.0833333	sample22	b4169	amiB	synonymous	NA	NA	COG0860	M	Cell wall/membrane/envelope biogenesis	gene
4400652	t	c	0.0833333	C5	NA		NA	NA	NA	NA	NA	NA	NA
4400653	c	t	0.0833333	C5	NA		NA	NA	NA	NA	NA	NA	NA
4415890	a	t	0.0833333	sample17	b4187	aidB	missense	NA	NA	COG1960	I	Lipid transport and metabolism	gene
4419592	g	a	0.0833333	C3	b4192	ulaG	missense	NA	NA	COG2220	G	Carbohydrate transport and metabolism	gene
4429196	a	c	0.166667	C1,C3	b4207	fklB	missense	NA	NA	COG0545	O	Posttranslational modification, protein turnover, chaperones	gene
4429197	c	t	0.333333	C1,C3,C4,C5,sample3,sample17,sample22,sample35	b4207	fklB	missense	NA	NA	COG0545	O	Posttranslational modification, protein turnover, chaperones	gene
4433427	g	a	0.166667	C1,sample6	b4211	qorB	missense	NA	NA	COG0702	R	General function prediction only	gene
4437716	g	a	0.0833333	C5	b4215	ytfI	missense	NA	NA	COG5924	D	Cell cycle control, cell division, chromosome partitioning	gene
4442352	a	g	0.0833333	sample6	NA		NA	NA	NA	NA	NA	NA	NA
4444926	c	t	0.0833333	sample34	b4221	tamB	missense	NA	NA	COG2911	U	Intracellular trafficking, secretion, and vesicular transport	gene
4445659	g	a	0.166667	C1,sample3	b4221	tamB	synonymous	NA	NA	COG2911	U	Intracellular trafficking, secretion, and vesicular transport	gene
4445660	t	g	0.166667	C1,sample3	b4221	tamB	missense	NA	NA	COG2911	U	Intracellular trafficking, secretion, and vesicular transport	gene
4446391	a	c	0.0833333	C2	b4221	tamB	synonymous	NA	NA	COG2911	U	Intracellular trafficking, secretion, and vesicular transport	gene
4446392	c	t	0.0833333	C2	b4221	tamB	missense	NA	NA	COG2911	U	Intracellular trafficking, secretion, and vesicular transport	gene
4448674	t	c	0.0833333	sample17	b4224	chpS	synonymous	NA	NA	COG2336	V	Defense mechanisms	gene
4451269	g	a	0.0833333	sample6	b4485	ytfR	missense	NA	NA	COG1129	G	Carbohydrate transport and metabolism	gene
4454052	t	c	0.0833333	C5	b4231	yjfF	missense	NA	NA	COG1172	G	Carbohydrate transport and metabolism	gene
4454053	c	t	0.0833333	C5	b4231	yjfF	synonymous	NA	NA	COG1172	G	Carbohydrate transport and metabolism	gene
4460164	t	c	0.0833333	C4	b4237	nrdG	synonymous	NA	NA	COG0602	H	Coenzyme transport and metabolism	gene
4460165	c	t	0.0833333	C4	b4237	nrdG	missense	NA	NA	COG0602	H	Coenzyme transport and metabolism	gene
4472195	a	c	0.166667	sample35,sample49	b4245	pyrB	synonymous	NA	NA	COG0540	F	Nucleotide transport and metabolism	gene
4472196	g	a	0.166667	sample35,sample49	b4245	pyrB	missense	NA	NA	COG0540	F	Nucleotide transport and metabolism	gene
4472197	t	g	0.166667	sample35,sample49	b4245	pyrB	missense	NA	NA	COG0540	F	Nucleotide transport and metabolism	gene
4472419	c	a	0.0833333	sample17	b4246	pyrL	missense	NA	NA	NA	NA	NA	gene
4473019	g	a	0.0833333	C1	b4248	yjgH	missense	NA	NA	COG0251	V	Defense mechanisms	gene
4473779	g	a	0.0833333	sample49	b4249	bdcA	missense	NA	NA	COG1028	I	Lipid transport and metabolism	gene
4473780	t	g	0.0833333	sample49	b4249	bdcA	missense	NA	NA	COG1028	I	Lipid transport and metabolism	gene
4474905	g	a	0.25	C1,sample3,sample6	b4252	tabA	missense	NA	NA	COG2731	G	Carbohydrate transport and metabolism	gene
4478609	c	t	0.0833333	sample22	b4255	rraB	missense	NA	NA	COG3076	J	Translation, ribosomal structure and biogenesis	gene
4479974	g	t	0.25	C2,sample34,sample49	b4257	yjgN	missense	NA	NA	COG4269	S	Function unknown	gene
4483281	g	a	0.0833333	C4	b4258	valS	missense	NA	NA	COG0525	J	Translation, ribosomal structure and biogenesis	gene
4486825	g	a	0.0833333	sample35	b4261	lptF	missense	NA	NA	COG0795	MN	NA	gene
4486900	g	a	0.166667	C3,sample17	b4261	lptF	missense	NA	NA	COG0795	MN	NA	gene
4492580	a	g	0.0833333	C4	NA		NA	NA	NA	NA	NA	NA	NA
4495168	g	a	0.166667	C3,sample34	b4268	idnK	synonymous	NA	NA	COG3265	G	Carbohydrate transport and metabolism	gene
4496268	c	t	0.0833333	C1,C2,C3,C5,sample3,sample6,sample17,sample22,sample34,sample35,sample49	NA		NA	NA	NA	NA	NA	NA	NA
4497475	c	t	0.416667	C3,C5,sample3,sample6,sample17	NA		NA	NA	NA	NA	NA	NA	NA
4497476	c	g	0.166667	C2,sample34	NA		NA	NA	NA	NA	NA	NA	NA
4498044	a	g	0.0833333	C1	NA		NA	NA	NA	NA	NA	NA	NA
4498045	a	g	0.0833333	sample34	NA		NA	NA	NA	NA	NA	NA	NA
4501730	a	c	0.0833333	sample22	NA		NA	NA	NA	NA	NA	NA	NA
4502147	g	a	0.0833333	C1,C2,C4,C5,sample3,sample6,sample17,sample22,sample34,sample35,sample49	b4278	insG	missense	NA	NA	COG3385	X	Mobilome: prophages, transposons	gene
4502771	g	a	0.5	C1,C4,C5,sample17,sample34,sample35	b4278	insG	missense	NA	NA	COG3385	X	Mobilome: prophages, transposons	gene
4502772	a	g	0.0833333	C4	b4278	insG	synonymous	NA	NA	COG3385	X	Mobilome: prophages, transposons	gene
4505764	c	t	0.416667	C5,sample3,sample17,sample22,sample35	b4280	nanY	missense	NA	NA	COG0673	R	General function prediction only	gene
4508529	g	a	0.333333	C1,sample3,sample17,sample49	b4284	insI3	missense	NA	NA	COG2826	X	Mobilome: prophages, transposons	gene
4510774	c	t	0.0833333	sample34	b4287	fecE	synonymous	Nickel (Ni), Cobalt (Co)	heavy metal translocating P-type ATPase	COG1120	PH	NA	gene
4511000	g	a	0.0833333	C3	b4287	fecE	missense	Nickel (Ni), Cobalt (Co)	heavy metal translocating P-type ATPase	COG1120	PH	NA	gene
4514961	g	a	0.25	C2,C5,sample34	b4291	fecA	missense	NA	NA	COG4772	P	Inorganic ion transport and metabolism	gene
4514962	t	g	0.25	C2,C5,sample34	b4291	fecA	synonymous	NA	NA	COG4772	P	Inorganic ion transport and metabolism	gene
4519942	a	c	0.0833333	sample3	b4295	yjhU	missense	NA	NA	COG2390	K	Transcription	gene
4519943	g	a	0.0833333	sample3	b4295	yjhU	missense	NA	NA	COG2390	K	Transcription	gene
4519944	t	g	0.0833333	sample3	b4295	yjhU	synonymous	NA	NA	COG2390	K	Transcription	gene
4520479	t	c	0.0833333	C3	NA		NA	NA	NA	NA	NA	NA	NA
4537311	c	t	0.0833333	sample34	b4309	nanS	missense	NA	NA	NA	NA	NA	gene
4538553	g	a	0.0833333	sample34	b4310	nanM	synonymous	NA	NA	COG3055	M	Cell wall/membrane/envelope biogenesis	gene
4538554	a	g	0.0833333	sample34	b4310	nanM	missense	NA	NA	COG3055	M	Cell wall/membrane/envelope biogenesis	gene
4539318	g	a	0.0833333	sample6	b4311	nanC	missense	NA	NA	NA	NA	NA	gene
4539319	t	g	0.0833333	sample6	b4311	nanC	synonymous	NA	NA	NA	NA	NA	gene
4544066	g	a	0.333333	sample6,sample22,sample34,sample35	b4315	fimI	synonymous	NA	NA	COG3539	N	Cell motility	gene
4544067	a	g	0.0833333	sample6	b4315	fimI	missense	NA	NA	COG3539	N	Cell motility	gene
4544238	a	c	0.0833333	sample49	b4315	fimI	missense	NA	NA	COG3539	N	Cell motility	gene
4544239	g	a	0.0833333	sample49	b4315	fimI	missense	NA	NA	COG3539	N	Cell motility	gene
4544240	t	g	0.0833333	sample49	b4315	fimI	missense	NA	NA	COG3539	N	Cell motility	gene
4545270	a	c	0.166667	C2,sample22	b4317	fimD	missense	NA	NA	COG3188	NW	NA	gene
4545271	g	a	0.416667	C1,C2,C4,sample6,sample22,sample34,sample49	b4317	fimD	missense	NA	NA	COG3188	NW	NA	gene
4545272	t	g	0.416667	C1,C2,C4,sample6,sample22,sample34,sample49	b4317	fimD	missense	NA	NA	COG3188	NW	NA	gene
4551584	g	a	0.0833333	sample17	NA		NA	NA	NA	NA	NA	NA	NA
4560915	g	a	0.0833333	C4	NA		NA	NA	NA	NA	NA	NA	NA
4563746	g	a	0.166667	C4,sample3	b4715	ytiA	synonymous	NA	NA	NA	NA	NA	gene
4563747	a	g	0.166667	C4,sample3	b4715	ytiA	missense	NA	NA	NA	NA	NA	gene
4572888	g	a	0.5	C1,C2,C3,C5,sample6,sample17	b4342	yjiT	missense	NA	NA	NA	NA	NA	gene
4577749	g	a	0.166667	C4,C5	b4345	mcrC	synonymous	NA	NA	COG4268	V	Defense mechanisms	gene
4586328	c	t	0.0833333	C5	b4350	hsdR	missense	NA	NA	COG4096	V	Defense mechanisms	gene
4586487	c	t	0.0833333	C3	b4350	hsdR	missense	NA	NA	COG4096	V	Defense mechanisms	gene
4589968	g	a	0.0833333	sample3	b4354	btsT	missense	NA	NA	COG1966	CE	NA	gene
4614896	g	a	0.0833333	sample17	b4379	yjjW	synonymous	NA	NA	COG1180	O	Posttranslational modification, protein turnover, chaperones	gene
4622081	c	t	0.25	C2,C5,sample3	b4385	yjjJ	missense	NA	NA	COG3550	T	Signal transduction mechanisms	gene
4626002	c	t	0.0833333	C2	b4389	radA	missense	NA	NA	COG1066	L	Replication, recombination and repair	gene
4633267	g	a	0.0833333	C3	b4394	yjjX	missense	NA	NA	COG1986	FV	NA	gene
4636346	g	a	0.0833333	C5	b4398	creB	missense	NA	NA	COG0745	TK	NA	gene
4636347	t	g	0.0833333	C5	b4398	creB	missense	NA	NA	COG0745	TK	NA	gene
4639778	a	c	0.166667	sample22,sample34	b4401	arcA	missense	NA	NA	COG0745	TK	NA	gene
4639779	c	t	0.166667	sample22,sample34	b4401	arcA	synonymous	NA	NA	COG0745	TK	NA	gene
4639780	t	g	0.166667	sample22,sample34	b4401	arcA	missense	NA	NA	COG0745	TK	NA	gene
