# Supplementary material for: Survival, resistance, and fitness dynamics of Escherichia coli populations after prolonged exposure to copper
Source: Evol Med Public Health. 2025 Jul 2;13(1):176–87. doi: 10.1093/emph/eoaf015 (PMC12409786; doi:10.1093/emph/eoaf015)
Supplement: supp_tab4_Final_eoaf015 [file supp_tab4_final_eoaf015.xlsx]

## Sheet: Sheet1
Isolate	Number of variants
C1	219
C2	207
C3	330
C4	222
C5	236
Cu17	256
Cu22	256
cu3	228
Cu34	236
Cu35	272
Cu49	235
Cu6	205
