# Supplementary material for: Survival, resistance, and fitness dynamics of Escherichia coli populations after prolonged exposure to copper
Source: Evol Med Public Health. 2025 Jul 2;13(1):176–87. doi: 10.1093/emph/eoaf015 (PMC12409786; doi:10.1093/emph/eoaf015)
Supplement: supp_tab5_eoaf015 [file supp_tab5_eoaf015.xlsx]

## Sheet: e_coli_sv_clair_sniffles
Position	SV type	SV length	AF	Alt. Allele strains	Gene ID	Gene Name	Variant CSQ	BacMet	BacMet Function	Low Compl Mask Keep
12522	del	1	9,3	C4,sample3,sample17	b0014	dnaK	frameshift	NA	NA	FALSE
34111	ins	1	2,10	C3,C4,C5,sample3,sample6,sample17,sample22,sample34,sample35,sample49	NA	NA	NA	NA	NA	FALSE
66532	del	3270	4,8	C1,C2,C5,sample3,sample6,sample22,sample34,sample35	NA	NA	NA	NA	NA	TRUE
66541	del	2	4,8	C3,C4,C5,sample3,sample6,sample17,sample34,sample35	NA	araD	frameshift	NA	NA	TRUE
66700	ins	10	4,8	C1,C2,C4,C5,sample3,sample17,sample34,sample35	NA	NA	NA	NA	NA	TRUE
75490	del	1	10,2	C5,sample35	NA	NA	NA	NA	NA	FALSE
107544	ins	1	4,8	C1,C4,C5,sample3,sample6,sample17,sample34,sample35	NA	NA	NA	NA	NA	FALSE
113337	del	1	2,10	C1,C2,C3,C4,C5,sample6,sample17,sample22,sample35,sample49	NA	NA	NA	NA	NA	FALSE
131674	del	1	9,3	sample6,sample22,sample34	NA	acnB	frameshift	NA	NA	FALSE
136449	del	1	11,1	C4	NA	speE	frameshift	NA	NA	FALSE
149550	del	1	10,2	C4,sample34	NA	panB	frameshift	NA	NA	FALSE
150921	del	1	10,2	sample3,sample35	NA	yadC	frameshift	NA	NA	FALSE
154103	del	1	11,1	sample35	b0139	htrE	frameshift	NA	NA	FALSE
194839	del	1	10,2	C3,C5	NA	NA	NA	NA	NA	FALSE
197751	del	1	11,1	C1	NA	rseP	frameshift	NA	NA	FALSE
218619	del	1	10,2	C3,sample17	NA	proS	frameshift	NA	NA	FALSE
226163	del	1	11,1	sample49	b0204	rrlH	non_coding	NA	NA	FALSE
257899	del	1	6,6	C2,C3,sample3,sample22,sample35,sample49	NA	NA	NA	NA	NA	FALSE
261569	del	1	11,1	C4	NA	proA	frameshift	NA	NA	FALSE
265558	del	1	2,10	C1,C2,C4,C5,sample3,sample17,sample22,sample34,sample35,sample49	NA	NA	NA	NA	NA	FALSE
310660	del	1	10,2	sample3,sample35	b0293	ecpA	frameshift	NA	NA	FALSE
364354	ins	1	9,3	sample6,sample17,sample49	b0344	lacZ	frameshift	NA	NA	TRUE
364368	del	3	11,1	sample6	b0344	lacZ	inframe_deletion	NA	NA	TRUE
365099	del	11	11,1	C1	b0344	lacZ	frameshift	NA	NA	TRUE
365470	del	4	11,1	C4	b0344	lacZ	frameshift	NA	NA	TRUE
381667	del	1	11,1	C4	NA	insC1	frameshift	NA	NA	FALSE
410123	del	1	11,1	C3	NA	NA	NA	NA	NA	FALSE
484331	del	1	11,1	sample49	b0462	acrB	frameshift	Acriflavine [class: Acridine], Phenol [class: Phenolic compounds], Triclosan [class: Phenolic compounds], p-xylene [class: Aromatic hydrocarbons], Cyclohexane [class: Cycloalkane], Pentane [class: Alkane]	cadmium-translocating P-type ATPase	FALSE
492215	del	1	9,3	C2,sample6,sample35	b0470	dnaX	intron	NA	NA	FALSE
493374	del	1	11,1	sample35	b0470	dnaX	frameshift	NA	NA	FALSE
507139	del	1	11,1	C2	NA	NA	NA	NA	NA	FALSE
523206	ins	1	3,9	C1,C2,C3,C4,sample3,sample6,sample17,sample34,sample35	NA	NA	NA	NA	NA	FALSE
536006	del	1	11,1	C2	NA	hyi	frameshift	NA	NA	FALSE
545156	del	1	10,2	C5,sample49	NA	allC	frameshift	NA	NA	FALSE
576816	ins	1	11,1	sample49	NA	NA	NA	NA	NA	FALSE
597481	del	1	11,1	sample22	NA	cusB	frameshift	Copper (Cu), Silver (Ag)	cadmium-translocating P-type ATPase	FALSE
613513	del	1	9,3	sample22,sample35,sample49	NA	fes	frameshift	NA	NA	FALSE
615107	del	1	8,4	C1,C4,sample34,sample49	b0586	entF	frameshift	NA	NA	FALSE
621732	del	1	11,1	C1	NA	fepD	frameshift	NA	NA	FALSE
669280	del	1	11,1	sample34	NA	NA	NA	NA	NA	FALSE
697047	del	1	1,11	C1,C2,C3,C4,C5,sample3,sample6,sample17,sample34,sample35,sample49	NA	NA	NA	NA	NA	FALSE
715209	del	1	8,4	sample3,sample6,sample35,sample49	NA	NA	NA	NA	NA	FALSE
723520	del	1	4,8	C2,C5,sample3,sample6,sample17,sample22,sample35,sample49	NA	kdpD	frameshift	NA	NA	FALSE
812248	del	1	7,5	C1,C3,sample3,sample35,sample49	NA	bioC	frameshift	NA	NA	FALSE
844523	del	1	3,9	C1,C4,sample3,sample6,sample17,sample22,sample34,sample35,sample49	NA	ybiO	frameshift	NA	NA	FALSE
880695	del	1	8,4	C1,C4,C5,sample49	NA	NA	NA	NA	NA	FALSE
889561	del	1	8,4	C1,C4,sample6,sample22	NA	ybjL	frameshift	NA	NA	FALSE
919482	del	1	4,8	C1,C4,C5,sample3,sample22,sample34,sample35,sample49	NA	macA	frameshift	NA	NA	FALSE
925842	del	1	11,1	sample34	NA	NA	NA	NA	NA	FALSE
932107	del	1	8,4	C1,sample3,sample6,sample22	NA	NA	NA	NA	NA	FALSE
944928	del	1	10,2	sample34,sample35	NA	NA	NA	NA	NA	FALSE
960157	del	1	11,1	sample34	NA	NA	NA	NA	NA	FALSE
985838	del	1	11,1	C3	NA	NA	NA	NA	NA	FALSE
994790	ins	1	10,2	C1,sample3	NA	ssuC	frameshift	NA	NA	FALSE
1020244	del	1	1,11	C1,C2,C4,C5,sample3,sample6,sample17,sample22,sample34,sample35,sample49	NA	NA	NA	NA	NA	FALSE
1041920	del	1	11,1	sample35	NA	NA	NA	NA	NA	FALSE
1065526	del	1	9,3	C3,C4,C5	NA	NA	NA	NA	NA	FALSE
1081723	del	1	9,3	C5,sample17,sample49	NA	NA	NA	NA	NA	FALSE
1096980	del	1	8,4	C3,sample3,sample6,sample49	NA	NA	NA	NA	NA	FALSE
1097342	ins	1	9,3	C1,sample35,sample49	NA	NA	NA	NA	NA	FALSE
1097786	del	1	11,1	C4	NA	NA	NA	NA	NA	FALSE
1114881	del	1	10,2	C3,sample3	NA	mdtG	frameshift	Sodium Deoxycholate (SDC) [class: Acid]	heavy metal translocating P-type ATPase	FALSE
1122210	del	1	10,2	C5,sample22	NA	pyrC	frameshift	NA	NA	FALSE
1147980	del	1	2,10	C1,C2,C3,C4,C5,sample3,sample6,sample17,sample22,sample34	NA	plsX	frameshift	NA	NA	FALSE
1160729	ins	2	11,1	C3	NA	fhuE	missense	NA	NA	TRUE
1193194	del	1	10,2	C1,sample17	NA	mnmA	frameshift	NA	NA	FALSE
1193752	del	1	8,4	C1,C5,sample3,sample49	NA	mnmA	frameshift	NA	NA	FALSE
1197717	del	1	10,2	C1,sample3	NA	ymfE	frameshift	NA	NA	FALSE
1242160	del	1	11,1	C3	NA	NA	NA	NA	NA	FALSE
1269064	del	1	8,4	sample3,sample6,sample34,sample49	NA	NA	NA	NA	NA	FALSE
1271400	del	1	11,1	sample35	b1216	chaA	frameshift	NA	NA	FALSE
1273430	del	1	10,2	sample6,sample35	NA	ychN	frameshift	NA	NA	FALSE
1286563	del	1	11,1	sample35	NA	NA	NA	NA	NA	FALSE
1299494	ins	1	5,7	C1,C2,C4,C5,sample3,sample6,sample35	NA	NA	NA	NA	NA	TRUE
1341732	del	1	1,11	C1,C3,C4,C5,sample3,sample6,sample17,sample22,sample34,sample35,sample49	NA	NA	NA	NA	NA	FALSE
1370035	ins	1	2,10	C1,C4,C5,sample3,sample6,sample17,sample22,sample34,sample35,sample49	NA	NA	NA	NA	NA	FALSE
1384080	ins	1	2,10	C1,C4,C5,sample3,sample6,sample17,sample22,sample34,sample35,sample49	NA	NA	NA	NA	NA	FALSE
1392753	del	1	11,1	C5	NA	pgrR	frameshift	NA	NA	FALSE
1400838	del	1	11,1	sample49	NA	abgT	frameshift	NA	NA	FALSE
1417538	del	1	5,7	C1,C3,C4,C5,sample17,sample35,sample49	NA	racC	frameshift	NA	NA	FALSE
1421631	del	1	11,1	C1	b1359	ydaU	frameshift	NA	NA	FALSE
1434850	del	1	11,1	sample34	NA	NA	NA	NA	NA	FALSE
1437222	del	1	1,11	C1,C2,C3,C4,C5,sample3,sample6,sample17,sample22,sample35,sample49	NA	NA	NA	NA	NA	FALSE
1460718	del	1	10,2	sample6,sample49	NA	paaI	frameshift	NA	NA	FALSE
1468826	del	1	9,3	C2,C3,sample22	NA	insC2	frameshift	NA	NA	FALSE
1475112	del	1	11,1	C4	NA	NA	NA	NA	NA	FALSE
1496700	del	1	7,5	C2,C3,sample3,sample6,sample22	NA	NA	NA	NA	NA	FALSE
1496928	del	1	10,2	C4,sample34	NA	opgD	frameshift	NA	NA	FALSE
1500381	del	1	9,3	C2,sample3,sample49	NA	ydcK	frameshift	NA	NA	FALSE
1513615	del	1	11,1	sample34	NA	ydcT	frameshift	NA	NA	FALSE
1544090	del	1	1,11	C1,C2,C3,C4,C5,sample3,sample6,sample17,sample22,sample34,sample35	NA	NA	NA	NA	NA	FALSE
1560831	del	1	11,1	sample17	b1486	ddpB	frameshift	NA	NA	FALSE
1566788	del	1	11,1	sample35	NA	dosC	frameshift	NA	NA	FALSE
1579863	del	1	11,1	C2	b1497	ydeM	frameshift	NA	NA	FALSE
1588265	ins	1195	11,1	sample34	NA	NA	NA	NA	NA	TRUE
1626622	del	1	11,1	sample6	b1538	dcp	frameshift	NA	NA	FALSE
1627149	del	1	11,1	C1	b1538	dcp	frameshift	NA	NA	FALSE
1639440	del	1	2,10	C1,C2,C3,C4,C5,sample3,sample6,sample17,sample22,sample35	b1553	rzpQ	frameshift	NA	NA	FALSE
1662526	del	1	11,1	sample34	b1588	ynfF	frameshift	NA	NA	FALSE
1675663	del	6	11,1	C5	NA	pntB	inframe_deletion	NA	NA	TRUE
1682787	del	1	11,1	sample34	NA	rstA	frameshift	NA	NA	FALSE
1684389	del	1	7,5	C5,sample3,sample6,sample35,sample49	NA	tus	frameshift	NA	NA	FALSE
1732645	del	1	7,5	C1,C3,sample17,sample35,sample49	b1653	lhr	frameshift	NA	NA	FALSE
1738087	del	1	10,2	sample3,sample17	NA	purR	frameshift	NA	NA	FALSE
1773330	del	1	10,2	sample3,sample34	NA	ydiN	frameshift	NA	NA	FALSE
1775368	del	1	11,1	sample35	NA	aroD	frameshift	NA	NA	FALSE
1779483	del	1	6,6	C2,C4,sample22,sample34,sample35,sample49	NA	NA	NA	NA	NA	FALSE
1800965	ins	2	9,3	C5,sample3,sample17	b1719	thrS	missense	NA	NA	TRUE
1801538	del	1	3,9	C1,C2,C3,C4,C5,sample3,sample17,sample22,sample35	b1719	thrS	frameshift	NA	NA	FALSE
1845039	del	1	2,10	C1,C3,C5,sample3,sample6,sample17,sample22,sample34,sample35,sample49	NA	topB	frameshift	NA	NA	FALSE
1849306	del	1	11,1	C1	NA	sppA	frameshift	NA	NA	FALSE
1853460	del	1	10,2	C4,sample22	NA	ydjE	frameshift	NA	NA	FALSE
1862391	del	1	4,8	C2,C4,C5,sample6,sample22,sample34,sample35,sample49	NA	msrB	frameshift	NA	NA	FALSE
1874259	del	1	11,1	C5	NA	NA	NA	NA	NA	FALSE
1913379	ins	3	11,1	sample6	b1830	prc	inframe_insertion	NA	NA	TRUE
1930380	del	1	7,5	C2,C3,sample6,sample17,sample34	NA	yebF	frameshift	NA	NA	FALSE
1937034	del	1	7,5	C2,C4,sample17,sample35,sample49	NA	yebK	frameshift	NA	NA	FALSE
1937863	del	1	10,2	C4,C5	NA	pykA	frameshift	NA	NA	FALSE
1940176	del	1	8,4	C1,C3,sample3,sample35	NA	lpxM	frameshift	NA	NA	FALSE
1940266	del	1	11,1	C4	NA	NA	NA	NA	NA	FALSE
1952085	del	1	5,7	C3,C4,sample3,sample6,sample17,sample34,sample49	NA	yecE	frameshift	NA	NA	FALSE
1972275	ins	2	11,1	C3	NA	tar	frameshift	NA	NA	TRUE
1972289	del	3	11,1	sample35	NA	tar	inframe_deletion	NA	NA	TRUE
1972802	del	2	11,1	sample17	NA	NA	NA	NA	NA	TRUE
1972839	del	4	11,1	sample34	NA	cheW	frameshift	NA	NA	TRUE
1972884	del	3	11,1	sample49	NA	cheW	inframe_deletion	NA	NA	TRUE
1973479	del	3	11,1	sample49	NA	cheA	inframe_deletion	NA	NA	TRUE
1973808	del	8	11,1	C1	NA	cheA	frameshift	NA	NA	TRUE
1974490	del	13	4,8	C1,C2,C4,sample3,sample6,sample17,sample35,sample49	NA	cheA	frameshift	NA	NA	TRUE
1977242	del	5	11,1	sample17	NA	NA	NA	NA	NA	TRUE
1977252	del	2	11,1	sample34	NA	NA	NA	NA	NA	TRUE
1977284	del	4	10,2	C3,sample22	NA	flhC	frameshift	NA	NA	TRUE
1977305	del	1	11,1	sample22	NA	flhC	frameshift	NA	NA	FALSE
1977317	ins	1	11,1	sample3	NA	flhC	frameshift	NA	NA	FALSE
1977350	del	3	1,11	C1,C3,C4,C5,sample3,sample6,sample17,sample22,sample34,sample35,sample49	NA	flhC	inframe_deletion	NA	NA	TRUE
1977363	del	1	2,10	C1,C3,C4,C5,sample3,sample6,sample17,sample22,sample34,sample35	NA	flhC	frameshift	NA	NA	FALSE
1977375	del	1	7,5	C1,C2,C4,C5,sample17	NA	flhC	frameshift	NA	NA	FALSE
1977398	ins	1	9,3	C1,C3,C4	NA	flhC	frameshift	NA	NA	FALSE
1977402	del	1	11,1	C1	NA	flhC	frameshift	NA	NA	TRUE
1977425	del	1	8,4	C2,C4,sample3,sample22	NA	flhC	frameshift	NA	NA	FALSE
1977558	del	1	11,1	sample35	NA	flhC	frameshift	NA	NA	FALSE
1978131	del	33	11,1	sample34	NA	flhD	inframe_deletion	NA	NA	TRUE
1988343	del	1	11,1	C3	NA	yecR	frameshift	NA	NA	FALSE
2004969	del	1	11,1	C3	NA	fliD	frameshift	NA	NA	FALSE
2010164	del	1	9,3	sample6,sample34,sample35	NA	yedK	frameshift	NA	NA	FALSE
2057669	del	1	11,1	C3	NA	NA	NA	NA	NA	FALSE
2058221	del	1	11,1	sample35	b1985	yeeO	frameshift	NA	NA	FALSE
2059414	del	1	11,1	sample6	b1985	yeeO	frameshift	NA	NA	FALSE
2071331	del	13	11,1	C2	NA	NA	NA	NA	NA	TRUE
2099803	del	1	11,1	sample35	NA	NA	NA	NA	NA	FALSE
2127681	del	1	7,5	C2,C3,C4,C5,sample49	NA	gmd	frameshift	NA	NA	FALSE
2135106	del	1	11,1	sample34	NA	wzc	frameshift	NA	NA	FALSE
2168136	del	1	11,1	sample3	NA	yegR	frameshift	NA	NA	FALSE
2172643	ins	2	10,2	C1,C3	NA	gatD	synonymous	NA	NA	TRUE
2200332	del	1	11,1	sample35	NA	yehI	frameshift	NA	NA	FALSE
2268467	del	1	9,3	C1,sample17,sample49	NA	yeiR	frameshift	NA	NA	FALSE
2273488	del	1	10,2	C2,sample17	b2177	yejA	frameshift	NA	NA	FALSE
2321687	del	1	4,8	C3,C4,C5,sample3,sample6,sample34,sample35,sample49	NA	atoS	frameshift	NA	NA	FALSE
2336627	del	1	11,1	C1	b2230	yfaA	frameshift	NA	NA	FALSE
2364356	del	1	11,1	C4	NA	NA	NA	NA	NA	FALSE
2377295	del	1	11,1	sample22	NA	menH	frameshift	NA	NA	FALSE
2405619	del	1	11,1	sample49	NA	NA	NA	NA	NA	FALSE
2406777	ins	19	3,9	C1,C2,C3,C4,C5,sample6,sample22,sample35,sample49	NA	NA	NA	NA	NA	TRUE
2412624	del	1	1,11	C1,C2,C3,C4,C5,sample3,sample6,sample17,sample22,sample34,sample35	NA	NA	NA	NA	NA	FALSE
2417146	del	1	8,4	C1,C4,sample6,sample22	NA	yfcC	frameshift	NA	NA	FALSE
2418628	del	1	11,1	C4	NA	NA	NA	NA	NA	FALSE
2460482	del	1	10,2	sample3,sample34	NA	NA	NA	NA	NA	FALSE
2461148	del	1	11,1	C2	NA	NA	NA	NA	NA	FALSE
2469725	del	1	6,6	C3,C5,sample3,sample6,sample34,sample35	NA	yfdI	frameshift	NA	NA	FALSE
2484535	del	1	11,1	C1	b2370	evgS	frameshift	Sodium Deoxycholate (SDC) [class: Acid]	heavy metal translocating P-type ATPase	FALSE
2490755	del	1	10,2	C4,sample3	NA	oxc	frameshift	NA	NA	FALSE
2547707	del	2	11,1	C3	b2429	murP	frameshift	NA	NA	TRUE
2547708	del	2	11,1	C3	b2429	murP	frameshift	NA	NA	TRUE
2567319	del	1	11,1	C4	NA	eutH	frameshift	NA	NA	FALSE
2589094	del	1	11,1	sample49	NA	acrD	frameshift	Copper (Cu), Zinc (Zn)	metal ABC transporter ATPase	FALSE
2616377	del	1	11,1	C5	b2494	bepA	frameshift	NA	NA	FALSE
2619395	del	1	9,3	C5,sample17,sample35	NA	uraA	frameshift	NA	NA	FALSE
2661252	del	1	10,2	C5,sample6	NA	iscS	frameshift	NA	NA	FALSE
2685817	del	1	9,3	C5,sample3,sample49	NA	NA	NA	NA	NA	FALSE
2710718	del	1	10,2	C1,sample35	b2574	nadB	frameshift	NA	NA	FALSE
2713552	del	1	11,1	C3	NA	srmB	frameshift	NA	NA	FALSE
2716012	del	1	11,1	sample3	NA	NA	NA	NA	NA	FALSE
2759327	del	1	9,3	C1,C2,C5	NA	yfjI	frameshift	NA	NA	FALSE
2766852	del	1	11,1	sample6	b2630	rnlA	frameshift	NA	NA	FALSE
2784336	del	1	11,1	sample49	NA	ypjB	frameshift	NA	NA	FALSE
2800531	del	1	11,1	sample22	NA	NA	NA	NA	NA	FALSE
2844110	del	1	10,2	C4,sample22	NA	hycG	frameshift	NA	NA	FALSE
2863560	del	1	4,8	C1,C2,C3,C4,sample6,sample17,sample34,sample49	NA	NA	NA	NA	NA	FALSE
2936482	del	1	4,8	C1,C3,C5,sample6,sample17,sample22,sample34,sample35	b2802	fucI	frameshift	NA	NA	FALSE
2947335	del	1	11,1	C5	NA	NA	NA	NA	NA	FALSE
2958629	del	1	11,1	C5	NA	ptrA	frameshift	NA	NA	FALSE
2976101	del	1	11,1	sample3	NA	NA	NA	NA	NA	FALSE
2997590	ins	30	7,5	C3,C5,sample3,sample17,sample34	NA	insC4	frameshift	NA	NA	TRUE
3022800	del	1	1,11	C1,C2,C3,C4,C5,sample3,sample6,sample17,sample22,sample34,sample49	b2881	xdhD	frameshift	NA	NA	FALSE
3045447	del	1	11,1	C1	NA	ygfF	frameshift	NA	NA	FALSE
3070116	ins	1	2,10	C1,C2,C3,C5,sample3,sample17,sample22,sample34,sample35,sample49	NA	NA	NA	NA	NA	FALSE
3087937	del	1	11,1	sample6	NA	NA	NA	NA	NA	FALSE
3101637	del	1	11,1	sample17	NA	NA	NA	NA	NA	FALSE
3128851	del	1	11,1	C5	NA	glcC	frameshift	NA	NA	FALSE
3152115	del	1	11,1	sample22	NA	NA	NA	NA	NA	FALSE
3154198	del	1	2,10	C1,C2,C4,C5,sample3,sample6,sample22,sample34,sample35,sample49	NA	yghB	frameshift	NA	NA	FALSE
3172130	del	1	10,2	C1,C4	NA	ygiZ	frameshift	NA	NA	FALSE
3175737	ins	1	9,3	C2,C4,sample17	NA	yqiA	frameshift	NA	NA	FALSE
3184469	del	1	8,4	C4,C5,sample6,sample34	NA	NA	NA	NA	NA	FALSE
3186503	del	1	11,1	sample22	NA	insC5	frameshift	NA	NA	FALSE
3190246	del	1	9,3	C5,sample6,sample35	NA	yqiH	frameshift	NA	NA	FALSE
3241606	del	1	11,1	C3	NA	ygjV	frameshift	NA	NA	FALSE
3253196	del	1	10,2	sample3,sample34	NA	yhaI	frameshift	NA	NA	FALSE
3258234	del	1	8,4	C2,sample34,sample35,sample49	NA	NA	NA	NA	NA	FALSE
3268354	del	1	9,3	C2,sample22,sample49	NA	yhaB	frameshift	NA	NA	FALSE
3289460	del	1	10,2	C2,C5	NA	yraJ	frameshift	NA	NA	FALSE
3316265	del	1	11,1	C1	b3169	nusA	frameshift	NA	NA	FALSE
3338444	del	1	8,4	C2,C3,sample17,sample22	NA	mlaD	frameshift	NA	NA	FALSE
3350177	del	1	11,1	sample22	NA	elbB	frameshift	NA	NA	FALSE
3379559	del	1	10,2	C4,C5	b3232	zapE	frameshift	NA	NA	FALSE
3390336	del	1	11,1	C4	NA	aaeR	frameshift	NA	NA	FALSE
3410239	ins	2	11,1	sample49	NA	NA	NA	NA	NA	TRUE
3410239	ins	771	11,1	sample49	NA	NA	NA	NA	NA	TRUE
3411546	del	1	11,1	sample35	NA	fis	frameshift	NA	NA	FALSE
3465678	del	1	1,11	C1,C2,C3,C4,C5,sample3,sample6,sample17,sample22,sample34,sample49	NA	gspO	frameshift	NA	NA	FALSE
3484832	del	1	10,2	C1,sample17	NA	prkB	frameshift	NA	NA	FALSE
3549597	del	1	10,2	C4,sample3	b3416	malQ	frameshift	NA	NA	FALSE
3553039	del	1	10,2	C1,sample22	NA	NA	NA	NA	NA	FALSE
3581786	ins	2	11,1	C3	NA	NA	NA	NA	NA	TRUE
3597626	del	1	3,9	C1,C4,C5,sample3,sample17,sample22,sample34,sample35,sample49	NA	NA	NA	NA	NA	FALSE
3604212	del	1	11,1	sample6	NA	ftsY	frameshift	NA	NA	FALSE
3640382	del	1	11,1	C5	NA	uspA	frameshift	NA	NA	FALSE
3640918	del	1	11,1	sample35	b3496	dtpB	frameshift	NA	NA	FALSE
3649766	del	1	10,2	C3,sample6	NA	arsB	frameshift	Arsenic (As), Antimony (Sb)	cadmium-translocating P-type ATPase	FALSE
3664103	del	1	11,1	sample34	NA	gadW	frameshift	Hydrochloric acid (HCl) [class: Acid]	heavy metal translocating P-type ATPase	FALSE
3702619	del	1	11,1	C1	NA	dppF	frameshift	NA	NA	FALSE
3712918	del	1	7,5	C2,C3,C5,sample34,sample35	NA	yhjY	frameshift	NA	NA	FALSE
3745329	del	1	11,1	C5	NA	yiaN	frameshift	NA	NA	FALSE
3767031	ins	1	3,9	C1,C3,C4,sample3,sample17,sample22,sample34,sample35,sample49	NA	yibA	frameshift	NA	NA	FALSE
3807752	del	1	11,1	C3	b3632	waaQ	frameshift	NA	NA	FALSE
3808409	del	1	10,2	sample34,sample35	NA	NA	NA	NA	NA	FALSE
3813934	del	1	11,1	sample6	NA	dfp	frameshift	NA	NA	FALSE
3850744	del	1	9,3	C1,sample22,sample34	NA	NA	NA	NA	NA	FALSE
3862268	del	1	10,2	C2,C4	NA	glvB	frameshift	NA	NA	FALSE
3900623	del	1	11,1	C4	NA	bglH	frameshift	NA	NA	FALSE
3905630	ins	1	2,10	C1,C2,C3,C4,C5,sample3,sample6,sample22,sample34,sample35	NA	NA	NA	NA	NA	FALSE
3935067	del	1	11,1	sample34	NA	rbsA	frameshift	NA	NA	FALSE
3947059	del	1	11,1	C4	NA	NA	NA	NA	NA	FALSE
3985763	del	1	11,1	sample34	b3801	aslA	frameshift	NA	NA	FALSE
4049841	del	1	7,5	C1,C5,sample3,sample6,sample34	NA	NA	NA	NA	NA	FALSE
4060271	ins	1	1,11	C1,C2,C4,C5,sample3,sample6,sample17,sample22,sample34,sample35,sample49	NA	NA	NA	NA	NA	FALSE
4074912	del	1	1,11	C1,C2,C3,C4,C5,sample3,sample6,sample17,sample22,sample34,sample35	NA	csqR	frameshift	NA	NA	FALSE
4077774	ins	2	2,10	C1,C2,C4,C5,sample3,sample17,sample22,sample34,sample35,sample49	b3888	fabY	missense	NA	NA	TRUE
4086018	del	1	11,1	C3	NA	fdhD	frameshift	NA	NA	FALSE
4093992	del	3168	1,11	C1,C2,C4,C5,sample3,sample6,sample17,sample22,sample34,sample35,sample49	NA	NA	NA	NA	NA	TRUE
4127015	del	1	9,3	C1,C3,sample22	NA	rpmE	frameshift	NA	NA	FALSE
4158277	del	1	4,8	C1,C4,C5,sample3,sample17,sample22,sample34,sample49	NA	NA	NA	NA	NA	FALSE
4210447	del	1	10,2	C3,sample17	b4009	rrlE	non_coding	NA	NA	FALSE
4213418	del	1	11,1	C4	NA	yjaA	frameshift	Cadmium (Cd), Hydrogen Peroxide (H2O2) [class: Peroxides], Hydrochloric acid (HCl) [class: Acid]	copper transporter	FALSE
4220658	del	1	6,6	C1,C3,C5,sample6,sample34,sample49	NA	arpA	frameshift	NA	NA	FALSE
4237636	del	1	1,11	C1,C2,C3,C4,C5,sample3,sample6,sample17,sample34,sample35,sample49	b4029	yjbH	frameshift	NA	NA	FALSE
4309966	del	1	8,4	C3,sample22,sample35,sample49	NA	alsA	frameshift	NA	NA	FALSE
4312353	del	1	11,1	sample34	NA	alsR	frameshift	NA	NA	FALSE
4345231	del	1	10,2	sample3,sample22	NA	yjdF	frameshift	NA	NA	FALSE
4370378	del	1	11,1	C2	NA	yjeH	frameshift	NA	NA	FALSE
4392253	del	1	3,9	C2,C3,C4,C5,sample3,sample17,sample22,sample35,sample49	NA	NA	NA	NA	NA	FALSE
4395073	del	1	11,1	C1	NA	nnr	frameshift	NA	NA	FALSE
4442349	del	1	10,2	C4,C5	NA	NA	NA	NA	NA	FALSE
4449066	del	1	10,2	C1,sample3	NA	NA	NA	NA	NA	FALSE
4465895	del	1	11,1	sample17	NA	treB	frameshift	NA	NA	FALSE
4496519	del	1	11,1	C2	NA	NA	NA	NA	NA	FALSE
4523830	del	1	11,1	C5	NA	yjhG	frameshift	NA	NA	FALSE
4530402	del	1	10,2	C1,sample49	NA	sgcB	frameshift	NA	NA	FALSE
4560583	del	1	11,1	C3	NA	yjiH	frameshift	NA	NA	FALSE
4562956	del	1	11,1	C1	NA	yjiK	frameshift	NA	NA	FALSE
4580447	del	1	10,2	C5,sample22	NA	hsdS	frameshift	NA	NA	FALSE
4595913	del	1	11,1	sample17	NA	NA	NA	NA	NA	FALSE
4624150	del	1	11,1	sample17	NA	ytjB	frameshift	NA	NA	FALSE
4633787	del	1	5,7	C2,C3,C4,sample3,sample34,sample35,sample49	NA	NA	NA	NA	NA	FALSE
